# Supplementary material for: Functionality and Quality of Asthma mHealth Apps and Their Consistency With International Guidelines: Structured Search and Evaluation
Source: JMIR Mhealth Uhealth. 2024 Jan 10;12:e47295. doi: 10.2196/47295 (PMC10809163; doi:10.2196/47295)
Supplement: Multimedia Appendix 2 [file mhealth_v12i1e47295_app2.xlsx]

## Sheet: Multimedia Appendix 1-Technical
Full name of the App	App store that download the App	Version of the App	Date of last update	Size of the App (in Mb)	Developer Affiliation	Number of people who give rating (NA if there is no such information)	Rating score (NA if there is no such information)	Cost for the basic version	Cost for upgrade version	Language/s (tick all that apply)
302 - Peak Flow	Google Play	1.5.6	2020-06-21	1.4	technical company	239	4.6	Free	Not applicable (there is no upgrade version)	English
272 - MIR SMART ONE	Google Play	2.1.5b	2020-08-03	3.1	other, please specify	90	3.3	Free	Not applicable (there is no upgrade version)	English
96 - Asthma Tracker	Apple ios store	3.6.3	2021-05-15	4.2	clinical institution	4	1.5	Free	Not applicable (there is no upgrade version)	Others (please list)
96 - Asthma Tracker	Apple ios store	3.6.3	2021-06-09	4.2	technical company	4	1.5	Free	Not applicable (there is no upgrade version)	English
92 - Asthma Medications, asthma causes	Google Play	1.1	2019-07-27	4.8	technical company	NA	NA	Free	Not applicable (there is no upgrade version)	English
332 - Puff-o-tron	Apple ios store	1.0.5	2021-03-31	5.1	other, please specify	3	5	Free	Not applicable (there is no upgrade version)	English
95 - Asthma Test	Apple ios store	1.5	2019-02-09	5.2	technical company	NA	NA	Free	Not applicable (there is no upgrade version)	English
109 - asthmaTrack	Apple ios store	3.6	2022-04-25	5.3	technical company	1	1	Not applicable (there is no free version)	Cost	Others (please list)
142 - Breathcount: Asthma app	Google Play	0.14.6	2017-01-09	5.3	technical company	NA	NA	Free	Not applicable (there is no upgrade version)	Others (please list)
95 - Asthma Test	Apple ios store	1.5	2020-03-16	5.3	technical company,other, please specify	NA	NA	Free	Free	English
229 - Home Remedy for Asthma	Google Play	1.2	2020-06-14	5.4	technical company	28	4.2	Free	Not applicable (there is no upgrade version)	English
302 - Peak Flow	Google Play	1.5.6	2020-01-12	5.42	other, please specify	NA	NA	Free	Not applicable (there is no upgrade version)	English
72 - Asthma Disease Guide	Google Play	1	2021-09-22	5.8	other, please specify	0	NA	Free	Not applicable (there is no upgrade version)	English
66 - Asthma Aust - Asthma First Aid	Google Play	1	2019-11-11	5.9	technical company	0	NA	Free	Not applicable (there is no upgrade version)	English
108 - AsthmaPRO	Google Play	1.0.2	2019-10-22	6	other, please specify	NA	NA	Free	Not applicable (there is no upgrade version)	English
107 - AsthmaMD	Google Play	1.7.10.8	2018-10-02	6.9	other, please specify	348	3.4	Free	Not applicable (there is no upgrade version)	English
237 - Inhaler Tracker	Apple ios store	1.2	2020-02-12	7.7	other, please specify	1	5	Free	Not applicable (there is no upgrade version)	English
237 - Inhaler Tracker	Apple ios store	1.2	2019-03-17	7.7	other, please specify	1	5	Free	Free	English
236 - Inhaler Counter	Apple ios store	1.3.1	2021-03-17	8.5	other, please specify	NA	NA	Free	Free	English
279 - My Breathefree	Apple ios store	1.1	2016-02-02	8.6	healthcare/pharmaceutical company	NA	NA	Free	Not applicable (there is no upgrade version)	Others (please list)
279 - My Breathefree	Apple ios store	1.1	2016-03-17	8.6	healthcare/pharmaceutical company	NA	NA	Free	Free	English
104 - AsthmApp	Google Play	1.1.8	2021-03-10	9.2	technical company	1	5	The App contains in-App purchases	Not applicable (there is no upgrade version)	English
109 - asthmaTrack	Apple ios store	3.5.2	2018-01-18	9.3	technical company	1	1	Not applicable (there is no free version)	Cost	Others (please list)
184 - Easy Peak Flow Diary	Apple ios store	NA	Unknown	10.2	technical company	1	3	Free	Not applicable (there is no upgrade version)	English
235 - Inhale-Inhaler tracking, reminders, and reports	Apple ios store	1.1	2017-02-13	11.1	technical company	NA	NA	Not applicable (there is no free version)	Cost	English
235 - Inhale-Inhaler tracking, reminders, and reports	Apple ios store	1.1	2016-10-17	11.2	technical company	0	NA	Not applicable (there is no free version)	Cost	English
405 - use-inhalers	Google Play	2.1	2022-01-21	13	technical company	NA	NA	The App contains in-App purchases	Not applicable (there is no upgrade version)	Others (please list)
66 - Asthma Aust - Asthma First Aid	Google Play	1	2019-11-11	13.55	NGO	NA	NA	Free	Not applicable (there is no upgrade version)	English
56 - Asthma (Dagana Apps)	Google Play	1.5	2018-09-28	14	technical company	2	5	Free	Not applicable (there is no upgrade version)	English
231 - How to use inhaler	Apple ios store	3.5.5	2021-06-16	14.5	healthcare/pharmaceutical company	6	2.2	The App contains in-App purchases	Not applicable (there is no upgrade version)	Others (please list)
231 - How to use inhlaher	Apple ios store	3.5.5	2021-07-12	14.5	technical company	NA	NA	Free	Cost	Others (please list)
384 - SOS Asthma	Apple ios store	2.2.6	2020-02-13	14.7	technical company	NA	NA	Free	Not applicable (there is no upgrade version)	Others (please list)
384 - SOS Asthma	Apple ios store	2.2.6	2020-03-31	14.9	technical company	NA	NA	Free	Not applicable (there is no upgrade version)	English
236 - Inhaler Counter	Apple ios store	1.3.1	2020-09-21	15.6	other, please specify	NA	NA	Free	Not applicable (there is no upgrade version)	English
142 - Breathcount: Asthma app	Google Play	0.14.4	2017-01-09	15.66	technical company	NA	NA	Free	Not applicable (there is no upgrade version)	English
90 - Asthma Manager	Apple ios store	10.8.1	2022-01-21	16	technical company	2	1	Free	Not applicable (there is no upgrade version)	English
90 - Asthma Manager	Apple ios store	10.8.1	2022-02-15	16.3	healthcare/pharmaceutical company	2	1	Free	Free	English
86 - Asthma Inhaler Diary	Google Play	4.1.1	2021-09-10	17	technical company	30	4.9	The App contains in-App purchases	Not applicable (there is no upgrade version)	English
184 - Easy Peak Flow Diary	Apple ios store	1	Unknown	17.8	technical company	1	3	Free	Not applicable (there is no upgrade version)	English
254 - Kiss myAsthma	Google Play	1.1.0	2019-05-05	18	research institution	8	4.6	Free	Not applicable (there is no upgrade version)	English
107 - AsthmaMD	Google Play	1.7.10.8	2018-10-02	19.29	technical company,healthcare/pharmaceutical company	347	3.4	Free	Not applicable (there is no upgrade version)	English
160 - Chronic Asthma	Google Play	1.0.4	2021-08-23	21	other, please specify	0	NA	The App contains in-App purchases	Not applicable (there is no upgrade version)	English
53 - ASTHMA	Apple ios store	NA	2016-12-23	23.2	technical company	1	5	Free	Free	English
53 - ASTHMA	Apple ios store	1	2016-12-23	23.3	technical company	3	5	Free	Not applicable (there is no upgrade version)	English
351 - RightBreathe	Apple ios store	1.0.8	2022-02-13	23.7	healthcare/pharmaceutical company	NA	NA	Free	Not applicable (there is no upgrade version)	English
351 - Rightbreathe	Apple ios store	1.0.8	2020-03-31	23.7	government	NA	NA	Free	Not applicable (there is no upgrade version)	English
108 - AsthmaPRO	Google Play	1.0.2	2019-10-22	23.98	technical company,healthcare/pharmaceutical company	NA	NA	Free	Not applicable (there is no upgrade version)	English
289 - NHS Wales Asthmahub	Apple ios store	2.04	2022-02-07	24.8	clinical institution	NA	NA	Free	Not applicable (there is no upgrade version)	Others (please list)
332 - Puff-O-Tron	Apple ios store	1.05	2020-04-13	25	technical company	3	5	Free	Not applicable (there is no upgrade version)	English
229 - Home Remedy for Asthma	Google Play	1.2	2020-06-14	25.81	technical company	NA	NA	Free	Not applicable (there is no upgrade version)	English
305 - PeakFlow	Google Play	1.1.1	2021-05-13	27	technical company	NA	NA	Not applicable (there is no free version)	Cost	Others (please list)
72 - Asthma Disease Guide	Google Play	1	2021-09-22	28.22	technical company	NA	NA	Free	Not applicable (there is no upgrade version)	English
412 - Wheezo	Apple ios store	2.10.1	2021-10-01	29	other, please specify	29	4.7	The App contains in-App purchases	Not applicable (there is no upgrade version)	English
272 - MIR SMART ONE	Google Play	2.2.0	2022-03-04	30	technical company,healthcare/pharmaceutical company	91	3.3	Free	Cost	English
305 - PeakFlow	Google Play	1.1.1	2021-05-13	30.96	technical company	NA	NA	Not applicable (there is no free version)	Cost	Others (please list)
412 - Wheezo	Apple ios store	3.0.1	2019-03-31	31.5	healthcare/pharmaceutical company	29	4.7	Free	Cost	English
56 - Asthma (Dagana Apps)	Google Play	1.5	2018-09-29	31.73	technical company	NA	NA	Free	Not applicable (there is no upgrade version)	English
92 - Asthma Medications, asthma causes	Google Play	1.1	2019-07-27	31.96	technical company	NA	NA	Free	Not applicable (there is no upgrade version)	English
156 - Cair Sensor	Apple ios store	1.7.3	2022-02-01	34	technical company,healthcare/pharmaceutical company	NA	NA	The App contains in-App purchases	Cost	English
156 - Cair Sensor	Apple ios store	1.7.3	2022-01-24	34.4	technical company	NA	NA	Free	Not applicable (there is no upgrade version)	Others (please list)
289 - NHS Wales Asthmahub	Apple ios store	2.05	2022-02-14	35.4	other, please specify	12	2.9	Free	Not applicable (there is no upgrade version)	Others (please list)
180 - Dr. Lung	Google Play	2.9.3	2021-01-15	36.96	technical company,healthcare/pharmaceutical company	NA	NA	The App contains in-App purchases	Cost	English
334 - pulmoment	Google Play	1.6.3c94c31	2018-08-22	37	technical company	NA	NA	Free	Not applicable (there is no upgrade version)	English
89 - Asthma Management	Google Play	4	2019-07-28	37	research institution	2	NA	Free	Not applicable (there is no upgrade version)	Others (please list)
174 - DailyBreath-Allergy & asthma	Apple ios store	3.4.2	2021-12-06	37.5	technical company	NA	NA	Free	Cost	English
196 - FindAir-Asthma Diary	Apple ios store	1.28	2022-01-12	38.5	technical company,healthcare/pharmaceutical company	1	4	Free	Cost	Others (please list)
254 - Kiss myAsthma	Google Play	1.1.0	2019-05-05	38.72	research institution	8	4.6	Free	Not applicable (there is no upgrade version)	English
143 - Breathe for Asthma and COPD	Apple ios store	2.0.0	2020-05-02	44.4	technical company,research institution	NA	NA	Free	Not applicable (there is no upgrade version)	English
285 - myPeakFlow	Google Play	1.0.14	2020-03-22	45	technical company	NA	NA	Free	Not applicable (there is no upgrade version)	English
119 - ASTHMAXcel PRO	Apple ios store	1.0.11	2021-12-04	45.7	healthcare/pharmaceutical company,clinical institution,research institution	NA	NA	Free	Not applicable (there is no upgrade version)	English
314 - PEF Log-asthma tracker	Apple ios store	3.2.1	2021-10-02	45.7	other, please specify	3	3.7	Not applicable (there is no free version)	Cost	Others (please list)
174 - DailyBreath-Allergy & Asthma	Apple ios store	3.4.2	2021-10-21	46	technical company	1	1	Free	Cost	English
93 - Asthma Protocols	Google Play	0.4	2018-12-03	46	healthcare/pharmaceutical company	NA	NA	Free	Not applicable (there is no upgrade version)	English
86 - Asthma Inhlaer Diary	Google Play	4.1.1	2021-09-10	46.52	other, please specify	NA	NA	Free	Cost	English
63 - Asthma and Allergy Healing	Google Play	1	2017-12-13	47.38		NA	NA	Not applicable (there is no free version)	Cost
206 - Hailie	Apple ios store	6.7.1	2021-01-05	48.3	technical company	7	3.7	Free	Not applicable (there is no upgrade version)	Others (please list)
196 - FindAir - Asthma Diary	Apple ios store	1.28	2021-12-30	48.9	technical company	1	4	Free	Not applicable (there is no upgrade version)	Others (please list)
104 - AsthmApp	Google Play	1.1.8	2021-03-10	49.21	technical company	NA	NA	Free	Cost	English
285 - myPeakFlow	Google Play	1.0.14	2020-03-22	50.12	technical company	3	NA	Free	Not applicable (there is no upgrade version)	English
89 - Asthma Management	Google Play	4	2019-07-28	51.07	other, please specify	NA	NA	Free	Not applicable (there is no upgrade version)	Others (please list)
				22.5608
143 - Breath for Asthma and COPD	Apple ios store	2.0.0	2020-01-09	54	clinical institution	5	5	Free	Not applicable (there is no upgrade version)	English
314 - PEF Log - asthma tracker	Apple ios store	3.2.1	2021-09-21	54.4	technical company	3	3.7	Not applicable (there is no free version)	Cost	Others (please list)
119 - ASTHMAXcel PRO	Apple ios store	1.0.11	2021-10-18	56.9	other, please specify	NA	NA	Free	Not applicable (there is no upgrade version)	English
18 - AioCare Patient	Apple ios store	2.12.1	2022-01-20	57.6	technical company,healthcare/pharmaceutical company	NA	NA	Free	Cost	English
18 - AioCare Patient	Apple ios store	2.13.0	2022-02-22	59.1	technical company	NA	NA	The App contains in-App purchases	Cost	English
381 - Smart Asthma: Forecast Asthma with Peak Flow Chart	Google Play	2.9.0	2022-01-31	62	other, please specify	508	4.4	Free	Not applicable (there is no upgrade version)	Others (please list)
88 - Asthma Instant Relief With Acupressure Point	Apple ios store	1.1	2017-05-03	75	other, please specify	1	1	Free	Not applicable (there is no upgrade version)	Others (please list)
88 - Asthma Instant Relief With Acupressure Point	Apple ios store	1.1	2018-02-09	75	other, please specify	1	1	Free	Not applicable (there is no upgrade version)	English
35 - Insubiq Cough Tracker	Apple ios store	2.7.0	2022-04-05	84.1	technical company	NA	NA	Free	Not applicable (there is no upgrade version)	English
35 - Insubiq Cough Tracker	Apple ios store	2.7.0	2022-04-05	84.1	technical company	NA	NA	Free	Not applicable (there is no upgrade version)	English
334 - pulmoment	Google Play	1.6.3c94c31	2018-08-22	100	technical company	NA	NA	Free	Not applicable (there is no upgrade version)	English
381 - Smart Asthma: Forecast Asthma with Peak Flow Chart	Google Play	2.10.1	2022-04-04	105	technical company	523	4.4	Free	Cost	Others (please list)
110 - AsthmaXcel	Apple ios store	1.0.13	2021-04-06	109.2	healthcare/pharmaceutical company,clinical institution,research institution	NA	NA	Free	Not applicable (there is no upgrade version)	English
110 - AsthmaXcel	Apple ios store	1.0.13	2020-12-16	109.8	technical company	NA	NA	Free	Not applicable (there is no upgrade version)	English
115 - AsthmaXcel ED	Apple ios store	1.0.8	2021-02-10	112.7	technical company,healthcare/pharmaceutical company	NA	NA	Free	Not applicable (there is no upgrade version)	English
115 - ASTHMAXcel ED	Apple ios store	1.0.8	2021-04-04	112.8	healthcare/pharmaceutical company,clinical institution,research institution	NA	NA	Free	Not applicable (there is no upgrade version)	English
93 - Asthma Protocols	Google Play	0.4	2018-12-03	121	technical company	NA	NA	Free	Not applicable (there is no upgrade version)	English
118 - ASTHMAXcel Perception	Google Play	1.1	2021-02-14	190	other, please specify	0	NA	Free	Not applicable (there is no upgrade version)	English
160 - Chronic Asthma	Google Play	1.0.4	2021-08-23	210	technical company	NA	NA	Free	Cost	English
113 - ASTHMAXcel Adventures	Apple ios store	6	2021-04-04	429.4	healthcare/pharmaceutical company,clinical institution,research institution	NA	NA	Free	Not applicable (there is no upgrade version)	English
113 - ASTHMAXcel Adventures	Apple ios store	6	2020-09-20	429.8	other, please specify	10	5	Free	Not applicable (there is no upgrade version)	English
118 - ASTHMAXcel Perception	Apple ios store	NA	2021-02-14	929.4	healthcare/pharmaceutical company,clinical institution,research institution	NA	NA	Free	Free	English

## Sheet: Multimedia Appendix 1 Average
Full name of the App	App store that download the App	Version of the App	Date of last update	Size of the App (in Mb)	Developer Affiliation	Number of people who give rating (NA if there is no such information)	Rating score (NA if there is no such information)	Cost for the basic version	Cost for upgrade version	Language/s (tick all that apply)	Available on Both Marketplaces?
104 - AsthmApp	Google Play	1.1.8	2021-03-10	9.2	technical company	1	5	The App contains in-App purchases	Not applicable (there is no upgrade version)	English	No
107 - AsthmaMD	Google Play	1.7.10.8	2018-10-02	6.9	other, please specify	348	3.4	Free	Not applicable (there is no upgrade version)	English	Yes
108 - AsthmaPRO	Google Play	1.0.2	2019-10-22	6	other, please specify	NA	NA	Free	Not applicable (there is no upgrade version)	English	No
109 - asthmaTrack	Apple ios store	3.6	2022-04-25	5.3	technical company	1	1	Not applicable (there is no free version)	Cost	Others (please list)	No
110 - AsthmaXcel	Apple ios store	1.0.13	2020-12-16	109.8	technical company	NA	NA	Free	Not applicable (there is no upgrade version)	English	Yes
113 - ASTHMAXcel Adventures	Apple ios store	6	2020-09-20	429.8	other, please specify	10	5	Free	Not applicable (there is no upgrade version)	English	Yes
115 - AsthmaXcel ED	Apple ios store	1.0.8	2021-02-10	112.7	technical company,healthcare/pharmaceutical company	NA	NA	Free	Not applicable (there is no upgrade version)	English	Yes
118 - ASTHMAXcel Perception	Google Play	1.1	2021-02-14	190	other, please specify	0	NA	Free	Not applicable (there is no upgrade version)	English	Yes
119 - ASTHMAXcel PRO	Apple ios store	1.0.11	2021-10-18	56.9	other, please specify	NA	NA	Free	Not applicable (there is no upgrade version)	English	Yes
142 - Breathcount: Asthma app	Google Play	0.14.6	2017-01-09	5.3	technical company	NA	NA	Free	Not applicable (there is no upgrade version)	Others (please list)	No
143 - Breathe for Asthma and COPD	Apple ios store	2.0.0	2020-05-02	44.4	technical company,research institution	NA	NA	Free	Not applicable (there is no upgrade version)	English	No
156 - Cair Sensor	Apple ios store	1.7.3	2022-01-24	34.4	technical company	NA	NA	Free	Not applicable (there is no upgrade version)	Others (please list)	Yes
160 - Chronic Asthma	Google Play	1.0.4	2021-08-23	210	technical company	NA	NA	Free	Cost	English	No
174 - DailyBreath-Allergy & Asthma	Apple ios store	3.4.2	2021-10-21	46	technical company	1	1	Free	Cost	English	Yes
18 - AioCare Patient	Apple ios store	2.13.0	2022-02-22	59.1	technical company	NA	NA	The App contains in-App purchases	Cost	English	Yes
180 - Dr. Lung	Google Play	2.9.3	2021-01-15	36.96	technical company,healthcare/pharmaceutical company	NA	NA	The App contains in-App purchases	Cost	English	No
184 - Easy Peak Flow Diary	Apple ios store	1	Unknown	17.8	technical company	1	3	Free	Not applicable (there is no upgrade version)	English	No
196 - FindAir-Asthma Diary	Apple ios store	1.28	2022-01-12	38.5	technical company,healthcare/pharmaceutical company	1	4	Free	Cost	Others (please list)	Yes
206 - Hailie	Apple ios store	6.7.1	2021-01-05	48.3	technical company	7	3.7	Free	Not applicable (there is no upgrade version)	Others (please list)	Yes
229 - Home Remedy for Asthma	Google Play	1.2	2020-06-14	5.4	technical company	28	4.2	Free	Not applicable (there is no upgrade version)	English	No
231 - How to use inhlaher	Apple ios store	3.5.5	2021-07-12	14.5	technical company	NA	NA	Free	Cost	Others (please list)	No
235 - Inhale-Inhaler tracking, reminders, and reports	Apple ios store	1.1	2016-10-17	11.2	technical company	0	NA	Not applicable (there is no free version)	Cost	English	No
236 - Inhaler Counter	Apple ios store	1.3.1	2020-09-21	15.6	other, please specify	NA	NA	Free	Not applicable (there is no upgrade version)	English	No
237 - Inhaler Tracker	Apple ios store	1.2	2020-02-12	7.7	other, please specify	1	5	Free	Not applicable (there is no upgrade version)	English	No
254 - Kiss myAsthma	Google Play	1.1.0	2019-05-05	18	research institution	8	4.6	Free	Not applicable (there is no upgrade version)	English	Yes
272 - MIR SMART ONE	Google Play	2.2.0	2022-03-04	30	technical company,healthcare/pharmaceutical company	91	3.3	Free	Cost	English	No
279 - My Breathefree	Apple ios store	1.1	2016-02-02	8.6	healthcare/pharmaceutical company	NA	NA	Free	Not applicable (there is no upgrade version)	Others (please list)	No
285 - myPeakFlow	Google Play	1.0.14	2020-03-22	45	technical company	NA	NA	Free	Not applicable (there is no upgrade version)	English	No
289 - NHS Wales Asthmahub	Apple ios store	2.05	2022-02-14	35.4	other, please specify	12	2.9	Free	Not applicable (there is no upgrade version)	Others (please list)	Yes
302 - Peak Flow	Google Play	1.5.6	2020-06-21	1.4	technical company	239	4.6	Free	Not applicable (there is no upgrade version)	English	No
305 - PeakFlow	Google Play	1.1.1	2021-05-13	27	technical company	NA	NA	Not applicable (there is no free version)	Cost	Others (please list)	No
314 - PEF Log - asthma tracker	Apple ios store	3.2.1	2021-09-21	54.4	technical company	3	3.7	Not applicable (there is no free version)	Cost	Others (please list)	Yes
332 - Puff-O-Tron	Apple ios store	1.05	2020-04-13	25	technical company	3	5	Free	Not applicable (there is no upgrade version)	English	No
334 - pulmoment	Google Play	1.6.3c94c31	2018-08-22	100	technical company	NA	NA	Free	Not applicable (there is no upgrade version)	English	Yes
35 - Insubiq Cough Tracker	Apple ios store	2.7.0	2022-04-05	84.1	technical company	NA	NA	Free	Not applicable (there is no upgrade version)	English	No
351 - RightBreathe	Apple ios store	1.0.8	2022-02-13	23.7	healthcare/pharmaceutical company	NA	NA	Free	Not applicable (there is no upgrade version)	English	Yes
381 - Smart Asthma: Forecast Asthma with Peak Flow Chart	Google Play	2.10.1	2022-04-04	105	technical company	523	4.4	Free	Cost	Others (please list)	Yes
384 - SOS Asthma	Apple ios store	2.2.6	2020-02-13	14.7	technical company	NA	NA	Free	Not applicable (there is no upgrade version)	Others (please list)	No
405 - use-inhalers	Google Play	2.1	2022-01-21	13	technical company	NA	NA	The App contains in-App purchases	Not applicable (there is no upgrade version)	Others (please list)	No
412 - Wheezo	Apple ios store	2.10.1	2021-10-01	29	other, please specify	29	4.7	The App contains in-App purchases	Not applicable (there is no upgrade version)	English	Yes
53 - ASTHMA	Apple ios store	NA	2016-12-23	23.2	technical company	1	5	Free	Free	English	No
56 - Asthma (Dagana Apps)	Google Play	1.5	2018-09-29	31.73	technical company	NA	NA	Free	Not applicable (there is no upgrade version)	English	No
63 - Asthma and Allergy Healing	Google Play	1	2017-12-13	47.38		NA	NA	Not applicable (there is no free version)	Cost		No
66 - Asthma Aust - Asthma First Aid	Google Play	1	2019-11-11	5.9	technical company	0	NA	Free	Not applicable (there is no upgrade version)	English	Yes
72 - Asthma Disease Guide	Google Play	1	2021-09-22	5.8	other, please specify	0	NA	Free	Not applicable (there is no upgrade version)	English	No
86 - Asthma Inhaler Diary	Google Play	4.1.1	2021-09-10	17	technical company	30	4.9	The App contains in-App purchases	Not applicable (there is no upgrade version)	English	No
88 - Asthma Instant Relief With Acupressure Point	Apple ios store	1.1	2017-05-03	75	other, please specify	1	1	Free	Not applicable (there is no upgrade version)	Others (please list)	No
89 - Asthma Management	Google Play	4	2019-07-28	37	research institution	2	NA	Free	Not applicable (there is no upgrade version)	Others (please list)	No
90 - Asthma Manager	Apple ios store	10.8.1	2022-02-15	16.3	healthcare/pharmaceutical company	2	1	Free	Free	English	No
92 - Asthma Medications, asthma causes	Google Play	1.1	2019-07-27	4.8	technical company	NA	NA	Free	Not applicable (there is no upgrade version)	English	No
93 - Asthma Protocols	Google Play	0.4	2018-12-03	46	healthcare/pharmaceutical company	NA	NA	Free	Not applicable (there is no upgrade version)	English	No
95 - Asthma Test	Apple ios store	1.5	2020-03-16	5.3	technical company,other, please specify	NA	NA	Free	Free	English	No
96 - Asthma Tracker	Apple ios store	3.6.3	2021-05-15	4.2	clinical institution	4	1.5	Free	Not applicable (there is no upgrade version)	Others (please list)	No
