# Supplementary material for: Functionality and Quality of Asthma mHealth Apps and Their Consistency With International Guidelines: Structured Search and Evaluation
Source: JMIR Mhealth Uhealth. 2024 Jan 10;12:e47295. doi: 10.2196/47295 (PMC10809163; doi:10.2196/47295)
Supplement: Multimedia Appendix 3 [file mhealth_v12i1e47295_app3.xlsx]

## Sheet: BR Apple
Date of Search	2021-08-10
Reviewer	Billy Robinson (BR)
Store Searched	Apple Store
Search Term	Asthma
Total Number of Apps Identified
App ID Number (created for this review)	App Names
1	Wheezo
2	Asthma Australia Asthma First Aid
3	Smart Asthma: Forecast Asthma
4	Asthma Tracker
5	Cough Tracker
6	ASTHMA
7	AsthmaMD
8	FindAir-Asthma Diary
9	Kiss myAsthma
10	Hailie
11	Propeller
12	Asthma Manager
13	My AQI Air-PM2.5/Pollution
14	my mHealth
15	Breathe for Asthma and COPD
16	AsthmHelp
17	AirRater
18	Melbourne Pollen Count
19	Wanngi Health Tracker
20	HealthUnlocked Communities
21	Allergy, Asthma and Sinus Center
22	DailyBreath-Allergy & Asthma
23	AAP Asthma Tracker for Adolescents
24	Breathenow Breathing Exercises
25	SaniQ Asthma
26	Asthma & Me
27	Sensio Air: Allergy Tracker
28	Signs & Symptoms Asthma
29	Asthma Test
30	Asthma Dodge
31	Asthma COPD 2019
32	Exercise Asthma & COPD
33	PEF Log-asthma tracker
34	Nutrition Asthma COPD
35	asthmaTrack
36	Rafi Tone Int
37	SOS Asthma
38	AsthmaXcel
39	Universal Breathing-Pranayama Lite
40	Asthma and Cold & Flu by GoLearningBus
41	Plume Labs: Air Quality App
42	Fast Tract Diet
43	Asthma Assessment
44	Asthma Instant Relief With Acupressure Point
45	Astjma Educator Exam Prep 2017 Edition
46	Chemical Maze-Shopping Companion
47	Food Additives 2
48	Acupressure: Heal Yourself
49	ebooks.in.th
50	Food Additives 2+
51	Breath Ball Breathing Exercise
52	Universal Breathing-Pranayama
53	BellyBio-Interactive Breathing
54	Asthma In Check-Health Diary
55	PRAM Score-Pediatric Asthma
56	Children's Health Asthma Buddy
57	Air MD Professional Spirometry
58	Family Allergy & Asthma
59	Lung Health for Kids
60	Mila Air
61	Lecturio: Online Video Kurse
62	Reduce Anxiety (Breathing Apps)
63	SpiroHome
64	7 keys for infant Asthma Lite
65	Dandelion (Breathing Games)
66	Asthma+me
67	Allergy Acupressure Self-Treatment Massa
68	Our Journey with Asthma
69	Airveda-Air Quality
70	Easy Peak Flow Diary
71	Asthma Explorers Club
72	Activ8rlives Health+Wellness
73	GoKart (Breathing Games)
74	MASK-air
75	Talli Symptom Tracker
76	Pediatric Asthma Risk Score
77	Flow-Air Pollution Sensor
78	ZibdyHealth
79	Smog Report
80	ERS Connect
81	Health Tracking from Doctor Care Anywhere
82	Balloon (Breathing Game)
83	NuvoAir Home
84	Butterflies (Breathing Games)
85	IAM Medical Guidelines
86	Breah-breathing exercises
87	juli chronic condition tracker
88	ATS Journals App
89	EAACI Events
90	Nurse Test Lite-Nursing and Paramedi
91	PeakAsthma-mobile
92	AirIQ
93	Austin Allergy Tracker
94	ASTHMAXcel PRO
95	Pain Tracker
96	Kite (Breathing Games)
97	AAAAI Meetings
98	Insight Lung
99	Totaal-Asthma and Allergies
100	AsthmaXcel ED
101	ASTHMAXcel Adventures
102	Breathing Downhill 3 (Breathing Games)
103	Inhaler Tracker
104	MyAQI
105	Respiratory Diseases
106	Asthma Chat
107	KEVA Asthma Advisor
108	Wingsuit Flight (Breathing VR)
109	Respirology
110	Bowling (Breathing Games)
111	RightBreathe
112	AQHI Canada
113	Lull-Waves of Calm
114	Skiing (Breathing Games)
115	7 keys for infant Asthma
116	Asthma Tracker Chance
117	Health information
118	Breach Walk (Breathing Apps)
119	Healthper
120	Bubble Medical
121	Ped Asthma Severity Score
122	Pinwheel (Breathing Games)
123	Rollercoaster (Breathing Games)
124	Mod Asthma Predicitive Index
125	AllergyMonitor
126	Pulmoment
127	Yoga (Breathing Apps)
128	Nature 1 (Breathing Apps)
129	BreatheSmart
130	Puff-O-Tron
131	Music Therapy-Sleep, stress, arthritis, obesi
132	Health mapper-the app for monitoring A
133	How to use inhlaher
134	PatientMpower
135	My Breathefree
136	Practice Nurse
137	Ski Jump (Breathing VR)
138	NHS Wales Asthmahub
139	Kayaking (Breathing Games)
140	Hyfe Cough Tracker
141	Pediatric Asthma Severity
142	Affirmations (Breathing Games)
143	VitalFlo Health
144	Allergy Blast:Remind All Caregivers
145	AioCare Patient
146	Alfa: Cliniclal Trial App
147	Asthma Insight
148	Kata-Deine Inhalationshilfe
149	iQiGongOne
150	ihanwel Awareness
151	ASTHMAXcel Perception
152	Walk (Breathing Apps)
153	River Walk (Breathing Apps)
154	Inhale-Inhale tracking, reminders, a
155	Inhaler Counter
156	Cair Sensor
157	Respirology Case Reports
158	MySpira
159	Dandelions (Breathing Games)
160	Breathing Downhill 2 (Breathing Games)
161	Road Rally (Breathing VR)
162	Pulmonology and Allergy
163	Smart ANP
164	X-halo Home
165	Lotus Meditation (Breathing Apps)
166	Allergy Log Book
167	My Respiratory System Anatomy
168	Music Cyma
169	Airmine
170	Air Quality for Watch
171	Road Bike (breathing Apps)
172	Bionica
173	Eagle (Breathing Apps)
174	Allergy Diary

## Sheet: BR Android
Date of Search	2021-08-10
Reviewer	Billy Robinson (BR)
Store Searched	Google Play
Search Term	Asthma
Total Number of Apps Identified
App ID Number (created for this review)	App Names
1	BetterHelp: Online Counseling & Therapy
2	Asthma Aust-Asthma First Aid
3	FindAir-Asthma Diary
4	Asthma Inhlaer Diary
5	Smart Asthma: Forecast Asthma with Peak Flow Chart
6	AsthmaMD
7	Peak Flow
8	Asthma dagana Apps
9	DailyBreath-Allergy & Asthma
10	Home Remedy for Asthma
11	SaniQ Asthma- Lung & Allergy
12	Asthma Health care IT
13	Asthma & Me
14	Asthma Protocols
15	Breathcount: Asthma app
16	Asthma Tracker Chance-Asthma Predictive Index
17	ASTHMAXcel
18	Asthma Management
19	Asthma
20	AsthmaApp
21	PEF Log-asthma tracker
22	Asthma Medications, asthma causes
23	Asthma: Causes, diagnosis and treatment
24	Asthma Alpha Soft
25	Asthma Treatment in Hindi
26	Hailie-Asthma & COPD Companion
27	myPeakFlow
28	Kiss myAsthma
29	Asthma Signals
30	Propeller
31	NHS Wales: Asthmahub
32	Asthma COPD 2019
33	Asthma Diary
34	GINA Severe Asthma
35	RightBreathe
36	Track Your Asthma
37	NIH: Asthma
38	WheezeMonitor
39	Allergies and Asthma
40	Keva Asthma Advisor
41	Insight Lung
42	FindAir Research
43	TOTAAL-Asthma and Allergies
44	AstmaBox
45	ASTHMAXcel PRO
46	Paediatric Asthma Severity Score-Asthma Tracker
47	PRAM Score-Paediatric Asthma
48	Sai Eye Allergy Asthma Hospital
49	AsthmaPRO
50	Asthma Medications Guide
51	Asthma Help
52	XXIV World Congress of Asthma
53	Asthma and Allergies Risk Assessment
54	Asthma-Causes, Diagnosis and Treatment
55	Asthma Disease Guide
56	ASTHMA: Management
57	ASTHMAXcel ED
58	7 keys to manage Child Asthma
59	Pediatric Asthma Severity Score
60	7 keys to manage Child Asthma Free
61	Learn Causes of Asthma
62	BreatheSmart
63	Asthma in Childhood Remedies
64	Mask
65	ASTHMAXcel Adventures
66	Breath Ball: The Stress Relieve Breathing Exercise
67	Chronic Asthma
68	Asthma Dodge
69	Allergy Asthma Sleep Center
70	use-inhalers
71	PeakFlow
72	SpiroHome
73	Urticaria
74	Asthma 101 by GoLearningBus
75	Wheezo
76	ASTHMAXcel Perception
77	NHS Wales: Asthmahub for Parents
78	Bearable-symptoms and mood tracker
79	Kata-Deine Inhalationshilfe
80	Prana Breath: Calm & Meditate
81	Asthma and Allergy Healing
82	Asthma Educator Test Prep
83	All Respiratory Disease and Treatment
84	Modified Asthma Predictive Index
85	Clean your lungs
86	RespiTrac
87	Asthma Educator Exam Quiz
88	Asthma SALEEMORIOD
89	Asthma Educator Flashcards
90	Respiratory diseases and respiratory therapy
91	MySpira
92	Pollen Wise-What's in your air, when and where
93	Test your lung health in a simple way
94	Asthma Educator Practice Test & Exam Review App
95	MASK-air
96	GOLD 2021 Pocket Guide
97	Sensio Air, Pollen & Pollution, allergy tracker
98	SAWBO Inhaler
99	VitalFlo Health
100	Pneumonia Disease
101	HC and - Astma
102	NuvoAir Home:Improve your Respiratory Health
103	Breath Counter
104	Pulmonary Screener
105	ButeykoClinic
106	Smart ANP
107	Asthma Educator Quiz Prep Pro
108	Asthma educator test prep PRO
109	Dr. Lung
110	Dagens Pollental
111	GOLD COPD-Chronic Opstructive Pulmonary Disease
112	AirRater
113	Hay Fever: Causes, Diagnosis and Treatment
114	Effective Home Remedies-Natural Cure
115	Air Quality: AirVisual
116	Hay Fever Treatment and Symptoms
117	Symptomate-Symtom checker
118	Ada-check your health
119	AioCare Doctor
120	HOW TO QUIT SMOKING HELP GUIDE
121	Ask me, AsthMe!
122	Kemilex
123	AioCare Patient
124	Lung Health for Kids
125	Lung Health for Kids
126	Air Quality Index, Pollen & Fires - BreezoMeter
127	Effic'Asthme
128	iSpirometry
129	Breathly-Just Breathe
130	SAMSV3
131	Melbourne Pollen Count
132	ASTHMAXcel-non-English
133	Soap Cutting- Satisfying ASMR
134	Flow-Depression
135	my mhealth
136	X-halo Home
137	SAMSv4
138	COPD Support
139	Peak Flow Calculator
140	Simple Symptom Diary
141	All Respiratory Disease
142	MIR SMART ONE
143	SANIQ Heart-Blood Pressure & Pulse
144	cair
145	pulmoment
146	Daily Mudras (Yoga)-For Health & Fitness
147	Breathing Exercises
148	Family HQ: Baby & Child Health App
149	Allergic Asthma
150	cliexa-COPD
151	AI Eczema App: A tool to manage eczema
152	Crossy Road
153	Cut the Rope Experiments
154	BHB Breathing exercises, Wim Hof, Apnea training
155	Wizdy Pets
156	Dr Pandey's Children's Clinic
157	AsthmX
158	NIH: Arthritis
159	InnerHour Self-Care Therapy: Anxiety & Depression
160	Self Cure home remedies for disease and illness
161	King of Thieves
162	Livi-See a GP by Video
163	PRISMS
164	Upenyu-Health Tips, Suicide Prevention Calendar
165	Allergy: Causes, Diagnosis and Management
166	Steady-Breathing Meditation for Stress & Anxiety
167	Attentis ® -Smart Sensors
168	OIMal non-English App
169	Home Remedies-Natural Treatment
170	Pulmonary Screener v2
171	4-7-8 Relax Breathing
172	Allergy Causes Diagnosis
173	Help for Kids Health and Diet
174	Spiromagic
175	Pill Reminder & Medication Tracker-TakeYourPills
176	Home remedies for cough
177	Healthy Lungs
178	All respiratory disorder
179	Allergy Eduction
180	NHS Wales: COPDhub
181	YouTube
182	All Respiratory Diseases
183	Pill Reminder & Medication Tracker
184	GEMA Inhaladores
185	Spirometry Report
186	Home remedies & natural Tips-Organic Treatment
187	7KGC
188	COPD Disease
189	Astmatti
190	Pet Breath Counter
191	Tummo Breath
192	Sandwhich!
193	Home Remedy for Allergy
194	Rafi Tone Int
195	Shen-Acupuncture
196	Wash Mnl Pulmonary Medicine Subspecialty Consult
197	Airveda-Air Quality
198	Home Remedies for Cough
199	Home Remedies
200	The Easy Cure process
201	Tichron Virtual Pet
202	Eolis Mobile
203	Dandelion (Breathing Games)
204	MEDePRO
205	RxCOMPLi
206	Audio Player (Breathing Apps)
207	Paediatric Emergencies
208	AllergyMonitor
209	RESPICON
210	Paediatric Pulmonology
211	myAIR
212	AllergiesCheckHealth
213	Diseases Symptoms & Treatment Dictionary
214	Allergic Reaction Treatment
215	COPD Disease
216	Mon Asthme par Carnet de Sante.org
217	Cyberpoli-deskundig advies
218	Hay Fever Allergy
219	Pranayama Free
220	Classical Acupuncutre Clinic
221	Rocket (Breathing Games)
222	Affirmations (Breathing Games)
223	Allergy & Immunology
224	Pediatric Diseases and Treatment
225	Swimmer (Breathing Games)
226	Headache alert-The Headache and Migraine Tracker)
227	River Walk (Breathing Games)
228	ACTMA-DI LABs non-English
229	Butterflies (Breathing Games)
230	Bangla Homeopathic Treatment
231	Home Remedies: Natural Cure for All Diseases
232	101 Natural Home Remedies Cure
233	Physiotherapy
234	Health Education
235	Eagle (Breathing Games)
236	Balloon (Breathing Games)
237	Runner (Breathing Games)
238	Jet Ski (Breathing Games)
239	Pulmonary Board Review
240	Respiratory System Anatomy

## Sheet: DZ Apple
Date of Search	2021-08-10
Reviewer	Daniel Zou (DZ)
Store Searched	Apple Store
Search Term	Asthma
Total Number of Apps Identified
App ID Number (created for this review)	App Names
1	wheezo
2	Asthma Aust Asthma First Aid
3	Smart Asthma: Forecast Asthma
4	Asthma Tracker
5	Cough Tracker
6	ASTHMA
7	FindAir - Asthma Diary
8	AsthmaMD
9	Kiss myAsthma
10	Hailie
11	Propeller
12	My AQI Air - PM2.5 / Pollution
13	Asthma Manager
14	my mHealth
15	Breathe for Asthma and COPD
16	AirRater
17	Melbourne Pollen Count
18	AsthmaHelp
19	Wanngi Health Tracker
20	HealthUnlocked Communities
21	Allergy, Asthma & Sinus Center
22	DailyBreath - Allergy & Asthma
23	AAP Asthma Tracker for Adolescents
24	Breathnow Breathing Exercises
25	SaniQ Asthma
26	Asthma & Me
27	Sensio Air: Allergy Tracker
28	Signs & Symptoms Asthma
29	Asthma Dodge
30	Asthma Test
31	Asthma COPD 2019
32	Exercise Asthme & COPD
33	PEF Log - asthma tracker
34	Nutrition Asthma COPD
35	Rafi Tone Int
36	asthmaTrack
37	Family Allergy & Asthma
38	SOS Asthma
39	ASTHMAXcel
40	Universal Breathing - Pranayama Lite
41	Asthma and Cold & Flu by GoLearningBus
42	Plume Labs: Air Quality App
43	Fast Tract Diet
44	Asthma+Me
45	Asthma Assessment
46	Asthma Instant Relief With Acupressure Points
47	Asthma Educator Exam Prep 2017 Edition
48	BellyBio Interactive Breathing
49	Chemical Maze - Shopping Companion
50	Food Additives 2
51	Acupressure: Heal Yourself
52	ebooks.in.th
53	Food Additives 2 +
54	Breath Ball Breathing Exercise
55	Universal Breathing - Pranayama
56	Asthma In Check - Health Diary
57	PRAM Score - Pediatric Asthma
58	Children's Health Asthma Buddy
59	Air MD Professional Spirometry
60	Lung Health for Kids
61	Mila Air
62	Lecturio: Online Video Kurse
63	Reduce Anxiety (Breathing Apps)
64	SpiroHome
65	7 keys for infant Asthma Lite
66	Dandelion (Breathing Games)
67	Allerrgy Acupressure Self-Treatment Massage
68	Our Journey with Asthma
69	Airveda - Air Quality
70	Asthma Explorers Club
71	GoKart (Breathing Games)
72	Active8rlives Health+Wellness
73	Easy Peak Flow Diary
74	MASK-Air
75	Talli Symptom Tracker
76	Pediatric Asthma Risk Score
77	ZibdyHealth
78	Smog Report
79	ERS Connect
80	Flow - Air Pollution Sensor
81	Health Tracking from Doctor Care Anywhere
82	Balloon (Breathing Games)
83	NuvoAir Home
84	Butterflies (Breathing Games)
85	IAM Medical Guidelines
86	Breah - breathing exercises
87	juli chronic condition tracker
88	ATS Journals App
89	EAACI Events
90	Nurse Test Lite - Nursing and Parademics
91	Austin Allergy Tracker
92	PeakAsthma - mobile
93	AirIQ
94	ASTHMAXcel PRO
95	Kite (Breathing Games)
96	AAAAI Meetings
97	Pain Tracker
98	INSIGHT LUNG
99	Totaal - Asthma and Allergies
100	ASTHMAXcel ED
101	ASTHMAXcel Adventures
102	Breathing Downhill 3 (Breathing Games)
103	Bowling (Breathing Games)
104	MyAQI
105	Respiratory Diseases
106	Asthma Chat
107	Inhaler Tracker
108	NHS Wales Asthmahub
109	KEVA Asthma Advisor
110	Wingsuit Flight (Breathing Games)
111	Respirology
112	RightBreathe
113	AQHI Canada
114	Lull - Waves of Calm
115	Asthma Tracker Chance
116	Skiing (Breathing Games)
117	7 keys for infant Asthma
118	Health Information
119	Beach Wakl (Breathing Apps)
120	Healthper
121	Ped Asthma Severity Score
122	Pinwheel (Breathing Games)
123	Rollercoaster (Breathing Games)
124	Mod Asthma Predictive Index
125	AllergyMonitor
126	Pulmoment
127	Yoga (Breathing Apps)
128	Nature 1 (Breathing Apps)
129	Bubble Medical
130	BreatheSmart
131	Music Therapy - Sleep, Stress, Arthritis, Obesity
132	Health Mapper - the app for monitoring ANY long-term health condition
133	Puff-O-Trong
134	How to Use Inhaler
135	patientMpower
136	My Breathefree
137	Practice Nurse
138	Ski Jump (Breathing VR)
139	Kayaking (Breathing Games)
140	Hyfe Cough Tracker
141	Pediatric Asthma Severity
142	Affirmations (Breathing Games)
143	VitalFlo Health
144	ALERGY Blast: Remind All Caregivers
145	AioCare Patient
146	Asthma Insight
147	Kata - Deine Inhalationshilfe
148	Alfa: Clinical Trial App
149	iQiGongOne
150	ihanwel Awareness
151	ASTHMAXcel Perception
152	Walk (Breathing Apps)
153	River Walk (Breathing Apps)
154	Inhale - Inhaler tracking, reminders, and reports
155	cair sensor
156	Respirology Case Reports
157	Inhaler Counter
158	MySpira
159	Dandelions (Breathing Games)
160	Breathing Downhill 2 (Breathing Games)
161	Road Rally (Breathing VR)
162	Pulmonology and Allergy
163	Smart ANP
164	X-halo Home
165	Lotus Meditation (Breathing Apps)
166	Allergy Log Book
167	Music Cyma
168	Airmine
169	Air Quality for Watch
170	Road bike (Breathing Apps)
171	BIONICA
172	Eagle (Breathing Apps)
173	Allergy Diary
174	My Respiratory System Anatomy

## Sheet: DZ Android
Date of Search	2021-08-10
Reviewer	Daniel Zou (DZ)
Store Searched	Google Play
Search Term	Asthma
Total Number of Apps Identified
App ID Number (created for this review)	App Names
1	Headspace: Meditation and Sleep	Ad
2	healthdirect	Ad
3	FindAir - Asthma Diary
4	Asthma Aust - Asthma First Aid
5	Asthma Inhaler Diary
6	Smart Asthma: Forecast Asthma with Peak Flow Chart
7	AsthmaMD
8	Asthma	Health care IT
9	Home Remedy for Asthma
10	Asthma+me
11	Asthma Protocols
12	AsthmaApp
13	Asthma Tracker Chance - Asthma Predictive Index
14	AsthmaXcel
15	Asthma	Dagana Apps
16	Asthma & Me
17	DailyBreath - Allergy & Asthma
18	SaniQ Asthma - Lung & Allergy
19	Breathcount | asthma app
20	Asthma: Causes, Diagnosis, and Treatment
21	Asthma Management
22	Asthma Medications, Asthma Causes
23	RightBreathe
24	Asthma	ALPHA SOFT
25	Asthma	K R JAWAHARLAL
26	PEF Log - asthma tracker
27	myPeakFlow
28	Asthma Treatment in Hindi
29	Propeller
30	Kiss myAsthma
31	WheezeMonitor
32	AstmaBox
33	Asthma Signals
34	Hailie - Asthma & COPD Companion
35	AsthmaPRO
36	Asthma Diary
37	ASTHMAXcel PRO
38	AsthmaCOPD 2019
39	Prana Breath: Calm & Meditate
40	Allergies and Asthma
41	ASTHMAXcel ED
42	Breath Ball: The Stress Relieve Breathing Exercise
43	Track Your Asthma
44	Keva Asthma Advisor
45	GINA Severe Asthma
46	FindAir Research
47	Asthma Dodge
48	Pediatric Asthma Severity Score - Asthma Tracker
49	ASTHMAXcel Adventures
50	BreatheSmart
51	7 keys to manage Child Asthma
52	Brearable - Sumptoms & Mood Tracker
53	7 keys to manage Child Asthma
54	All Respiratory Disease and Treatment
55	Mask
56	Asthma Medications Guide
57	PRAM Score - Pediatric Asthma
58	SpiroHome
59	use-inhalers
60	Asthma - Causes, Diagnosis, and Treatment
61	respiTrac
62	Chronic Asthma
63	Asthma and Allergies Risk Assessment
64	Learn Causes of Asthma
65	Sai Eye Allergy Asthma Hospital
66	ASTHMAXcel Perception
67	Dagens Pollental
68	Asthma and Allergy Healing
69	Asthma 101 by GoLearningBus
70	XXIV World Congress of Asthma
71	AsthmeHelp
72	GOLD 2021 Pocket Guide
73	ASTHMA: Management
74	TOTAAL - Asthma and Allergies
75	Pediatric Asthma Severity Score
76	Asthma Educator Test Prep
77	Asthma Disease Guide
78	KEMILEX
79	NuvoAir Home: Improve Your Respiratory Health
80	Allergy Asthma Sleep Center
81	asthma
82	VitalFlo Health
83	Urticaria
84	Asthma educator Exam Quiz
85	Asthma in Childhood Remedies
86	Kata - Dine Inhalationshilfe
87	ButeykoClinic
88	Test your lung health in a simple way
89	Modified Asthma pRedictive Index
90	AllergyMonitor
91	Pollen Wise - What's in your air, when and where
92	Smart ANP
93	SAWBO Inhaler
94	AioCare Patient
95	MASK-air
96	Sensio Air, Pollen & Pollution, allergy tracker
97	Asthma Educator Flashcards
98	HC And - Astma
99	Hay Fever: Causes, Diagnosis, and Treatment
100	Respiratory disease & respiratory therapy
101	Breath Counter
102	Air Quality | AirVisual
103	Clean your lungs
104	Pulmonary Screener
105	Pneumonia Disease
106	Effective Home Remedies - Natural Cure
107	Dr. Lung
108	Asthma Educator Test Prep PRO
109	Asthma Educator Practice Test & Exam Review App
110	Asthma Educator Quiz Prep Pro
111	Hay Fever Treatment and Symptoms
112	GOLD COPD - Chronic obstructive pulmonary disease
113	AirRater
114	AioCare Doctor
115	Ada - check your health
116	AirLief - Personal Air Pollution Monitor & Advisor
117	Symptomate - Symptom checker
118	HOW TO QUIT SMOKING HELP GUIDE
119	Lung Health for Kids
120	Lung Health for Kids
121	Air Quality Index, Pollen & Fires - BreezoMeter
122	Effic'Asthme
123	iSpirometry
124	Cartoon Cat Mod for Minecraft PE Horror Game 2020
125	Breathly - Just Breathe
126	Melbourne Pollen Count
127	ASTHMAXcel - दमा नियंत्रण साधन
128	Soap Cutting - Satisying ASMR
129	Flow - Depression
130	my mHealth
131	X-halo Home
132	COPD Support
133	Peak Flow Calculator
134	Simple Symptom Diary
135	All respiratory diseases
136	MIR SMART ONE
137	SaniQ Heart - Blood Pressure & Pulse
138	cair
139	Pulmoment
140	Daily Mudras (Yoga) - For Health & Fitness
141	Breathing Exercises
142	Family HQ: Baby & Child Health App
143	cliexa-COPD
144	AI Eczema App: A tool to manage Eczema
145	Crossy Road
146	Cut the Rope: Experiments
147	BHB: Breathing exercises, Wim Hof, Apnea training
148	Wizdy Pets
149	Dr Pandety's Children's Clinic
150	AsthmX
151	InnerHour Self-Care Therapy: Anxiety & Depression
152	Self Cure home remedies for disease and illness
153	Kind of Thieves
154	Livi - See a GP by video
155	PRISMS
156	Upenyu - Health Tips, Suicide Prevention Calendar
157	Allergy: Causes, Diagnosis, and Management
158	Steady - Breathing Meditation for Stress & Anxiety
159	Бронхиальная астма. Симптомы и советы
160	Home Remedies - Natural Treatment
161	Pulmonary Screener v2
162	4-7-8 Relax Breathing
163	Allergy Causes Diagnosis
164	Help for Kids Health and Diet
165	Spiromagic
166	Pill Reminder & Medication Tracker - TakeYourPills
167	home remedies for cough
168	Healthy Lungs
169	All respiratory disorder
170	Allergy Education
171	Youtube
172	All Respiratory Diseases
173	GEMA inhaladores
174	Spirometry Report
175	Home Remedies & Natural Tips - Organic Treatment
176	7KGC
177	COPD Disease
178	Astmatti
179	Pet Breath Counter
180	Tummo Breath
181	Sandwich!
182	Home Remedy for Allergy
183	Rafi Tone Int
184	Shen-Acupuncture
185	Wash Mnl Pulmonary Medicine Subspecialty Consult
186	Airveda Air Quality
187	home remedies for cough
188	telemediq
189	Air Serenity - The IAQ app
190	The Easy Cure Process
191	Meptina Go
192	Tichron Virtual Pet
193	EOLIS Mobile
194	Dandelion (Breathing Games)
195	MEDePRO
196	RxCOMPLi
197	Audio Player (Breathing Apps)
198	Paediatric Emergencies
199	Selikoff Occupational Safety
200	RESPICON
201	Pediatric pulmonology
202	myAIR
203	Allergies
204	Pediatric Disease and Treatment
205	CheckHealth
206	Diseases Symptoms & treatment Dictionary
207	Allergic Reaction Treatment
208	COPD Disease
209	Mon Asthme par Carnet de Sante.org
210	Cyberpol - deskundig advies
211	Hay Fever Allergy
212	Pranayama Free
213	Classical Acupuncture Clinic
214	Rocket (Breathing Games)
215	Affirmations (Breathing Games)
216	Allergy & Immunology
217	Pediatric Diseases and Treatment
218	Swimmer (Breathing Games)
219	Home Remedies, Natural Cures & Herbal Treatment
220	River Walk (Breathing Games)
221	Астма - Заболевания легких
222	Butterflies (Breathing Games)
223	Wheezing Grandpa Escape 2
224	Bangla Homeopathic Treatment হোমিওপ্যাথিক চিকিৎসা
225	Herupa Smart Mesh Plus
226	Home Remedies: Natural Cure for All Diseases
227	Physiotherapy
228	Health Education
229	Eagle (Breathing Games)
230	Balloon (Breathing Games)
231	Runner (Breathing Games)
232	Jet Ski (Breathing Games)
233	Pulmonary Board Review
234	Respiratory System Anatomy
235	Home Remedies & Natural Cures
236	Kayaking (Breathing Games)
237	Respiratory Therapy Flashcards
238	Alternative Medicine
239	Pulmonary Questionnaire
240	Bowling (Breathing Games)
241	Asma En Pediatria

## Sheet: Combined
Date of Search
Reviewer
Store Searched
Search Term
Total Number of Apps Identified
App ID Number (created for this review)	BR & DZ Apple	BR & DZ Android	Apple and Android all Applications	Marketplace
1	7 keys for infant Asthma	101 Natural Home Remedies Cure	101 Natural Home Remedies Cure	Google Play
2	7 keys for infant Asthma Lite	4-7-8 Relax Breathing	4-7-8 Relax Breathing	Google Play
3	AAAAI Meetings	7 keys to manage Child Asthma (PAID)	7 keys for infant Asthma (PAID)	Apple
4	AAP Asthma Tracker for Adolescents	7 keys to manage Child Asthma Free	7 keys for infant Asthma Lite	Apple
5	Activ8rlives Health+Wellness	7KGC	7 keys to manage Child Asthma (PAID)	Google Play
6	Acupressure: Heal Yourself	ACTMA - Заболевания легких (by Di-Labs non-english)	7 keys to manage Child Asthma Free	Google Play
7	Affirmations (Breathing Games)	Ada-check your health	7KGC	Google Play
8	AioCare Patient	Affirmations (Breathing Games)	AAAAI Meetings	Apple
9	Air MD Professional Spirometry	AI Eczema App: A tool to manage eczema	AAP Asthma Tracker for Adolescents	Apple
10	Air Quality for Watch	AioCare Doctor	Activ8rlives Health+Wellness	Apple
11	AirIQ	AioCare Patient	ACTMA - Заболевания легких (by Di-Labs non-english)	Google Play
12	Airmine	Air Quality Index, Pollen & Fires - BreezoMeter	Acupressure: Heal Yourself	Apple
13	AirRater	Air Quality: AirVisual	Ada-check your health	Google Play
14	Airveda-Air Quality	AirRater	Affirmations (Breathing Games)	Apple
15	Alfa: Cliniclal Trial App	Airveda-Air Quality	Affirmations (Breathing Games)	Google Play
16	Allergy Acupressure Self-Treatment Massa	All Respiratory Diseases (Kifedhda App)	AI Eczema App: A tool to manage eczema	Google Play
17	Allergy Blast:Remind All Caregivers	All Respiratory Disease and Treatment	AioCare Doctor	Google Play
18	Allergy Diary	All Respiratory Diseases (DevoDreamTeam)	AioCare Patient	Apple
19	Allergy Log Book	All respiratory disorder	AioCare Patient	Google Play
20	Allergy, Asthma and Sinus Center	Allergic Asthma	Air MD Professional Spirometry	Apple
21	AllergyMonitor	Allergic Reaction Treatment	Air Quality for Watch	Apple
22	AQHI Canada	Allergies	Air Quality Index, Pollen & Fires - BreezoMeter	Google Play
23	ASTHMA	Allergies and Asthma	Air Quality: AirVisual	Google Play
24	Asthma & Me	Allergy & Immunology	AirIQ	Apple
25	Asthma and Cold & Flu by GoLearningBus	Allergy Asthma Sleep Center	Airmine	Apple
26	Asthma Assessment	Allergy Causes Diagnosis	AirRater	Apple
27	Asthma Australia Asthma First Aid	Allergy Eduction	AirRater	Google Play
28	Asthma Chat	Allergy: Causes, Diagnosis and Management	Airveda-Air Quality	Apple
29	Asthma COPD 2019	AllergyMonitor	Airveda-Air Quality	Google Play
30	Asthma Dodge	Ask me, AsthMe!	Alfa: Cliniclal Trial App	Apple
31	Asthma Explorers Club	Asthma (Alpha Soft)	All Respiratory Disease and Treatment	Google Play
32	Asthma In Check-Health Diary	Asthma (Dagana Apps)	All Respiratory Diseases (DevoDreamTeam)	Google Play
33	Asthma Insight	Asthma (Health care IT)	All Respiratory Diseases (Kifedhda App)	Google Play
34	Asthma Instant Relief With Acupressure Point	Asthma (SALEEMORIOD)	All respiratory disorder	Google Play
35	Asthma Manager	Asthma & Me	Allergic Asthma	Google Play
36	Asthma Test	Asthma 101 by GoLearningBus	Allergic Reaction Treatment	Google Play
37	Asthma Tracker	Asthma and Allergies Risk Assessment	Allergies	Google Play
38	Asthma Tracker Chance	Asthma - Causes, Diagnosis and Treatment	Allergies and Asthma	Google Play
39	Asthma+me	Asthma and Allergy Healing	Allergy & Immunology	Google Play
40	AsthmaMD	Asthma Aust - Asthma First Aid	Allergy Acupressure Self-Treatment Massa	Apple
41	asthmaTrack	Asthma COPD 2019	Allergy Asthma Sleep Center	Google Play
42	AsthmaXcel	Asthma Diary	Allergy Blast:Remind All Caregivers	Apple
43	ASTHMAXcel Adventures	Asthma Disease Guide	Allergy Causes Diagnosis	Google Play
44	AsthmaXcel ED	Asthma Dodge	Allergy Diary	Apple
45	ASTHMAXcel Perception	Asthma Educator Exam Quiz	Allergy Eduction	Google Play
46	ASTHMAXcel PRO	Asthma Educator Flashcards	Allergy Log Book	Apple
47	AsthmaHelp	Asthma Educator Practice Test & Exam Review App	Allergy, Asthma and Sinus Center	Apple
48	Asthma Educator Exam Prep 2017 Edition	Asthma Educator Quiz Prep Pro	Allergy: Causes, Diagnosis and Management	Google Play
49	ATS Journals App	Asthma Educator Test Prep	AllergyMonitor	Apple
50	Austin Allergy Tracker	Asthma educator test prep PRO	AllergyMonitor	Google Play
51	Balloon (Breathing Game)	Asthma Help	AQHI Canada	Apple
52	BellyBio-Interactive Breathing	Asthma in Childhood Remedies	Ask me, AsthMe!	Google Play
53	Bionica	Asthma Inhlaer Diary	ASTHMA	Apple
54	Bowling (Breathing Games)	Asthma Management	Asthma - Causes, Diagnosis and Treatment	Google Play
55	Beach Walk (Breathing Apps)	Asthma Medications Guide	Asthma (Alpha Soft)	Google Play
56	Breah-breathing exercises	Asthma Medications, asthma causes	Asthma (Dagana Apps)	Google Play
57	Breath Ball Breathing Exercise	Asthma Protocols	Asthma (Health care IT)	Google Play
58	Breathe for Asthma and COPD	Asthma Signals	Asthma (SALEEMORIOD)	Google Play
59	Breathenow Breathing Exercises	Asthma Tracker Chance - Asthma Predictive Index	Asthma & Me	Apple
60	BreatheSmart	Asthma Treatment in Hindi	Asthma & Me	Google Play
61	Breathing Downhill 2 (Breathing Games)	Asthma: Causes, diagnosis and treatment	Asthma 101 by GoLearningBus	Google Play
62	Breathing Downhill 3 (Breathing Games)	ASTHMA: Management	Asthma and Allergies Risk Assessment	Google Play
63	Bubble Medical	Asthma+me	Asthma and Allergy Healing	Google Play
64	Butterflies (Breathing Games)	AsthmaApp	Asthma and Cold & Flu by GoLearningBus	Apple
65	Cair Sensor	AsthmaMD	Asthma Assessment	Apple
66	Chemical Maze-Shopping Companion	AsthmaPRO	Asthma Aust - Asthma First Aid	Google Play
67	Children's Health Asthma Buddy	ASTHMAXcel	Asthma Australia Asthma First Aid	Apple
68	Cough Tracker	ASTHMAXcel - दमा नियंत्रण साधन	Asthma Chat	Apple
69	DailyBreath-Allergy & Asthma	ASTHMAXcel Adventures	Asthma COPD 2019	Apple
70	Dandelion (Breathing Games)	ASTHMAXcel ED	Asthma COPD 2019	Google Play
71	Dandelions (Breathing Games)	ASTHMAXcel Perception	Asthma Diary	Google Play
72	EAACI Events	ASTHMAXcel PRO	Asthma Disease Guide	Google Play
73	Eagle (Breathing Apps)	AsthmX	Asthma Dodge	Apple
74	Easy Peak Flow Diary	AstmaBox	Asthma Dodge	Google Play
75	ebooks.in.th	Astmatti	Asthma Educator Exam Prep 2017 Edition	Apple
76	ERS Connect	Attentis ® -Smart Sensors	Asthma Educator Exam Quiz	Google Play
77	Exercise Asthma & COPD	Audio Player (Breathing Apps)	Asthma Educator Flashcards	Google Play
78	Family Allergy & Asthma	Balloon (Breathing Games)	Asthma Educator Practice Test & Exam Review App	Google Play
79	Fast Tract Diet	Bangla Homeopathic Treatment হোমিওপ্যাথিক চিকিৎসা	Asthma Educator Quiz Prep Pro	Google Play
80	FindAir-Asthma Diary	Bearable - symptoms and mood tracker	Asthma Educator Test Prep	Google Play
81	Flow-Air Pollution Sensor	BHB Breathing exercises, Wim Hof, Apnea training	Asthma educator test prep PRO	Google Play
82	Food Additives 2	Bowling (Breathing Games)	Asthma Explorers Club	Apple
83	Food Additives 2+	Breath Ball: The Stress Relieve Breathing Exercise	Asthma Help	Google Play
84	GoKart (Breathing Games)	Breath Counter	Asthma In Check-Health Diary	Apple
85	Hailie	Breathcount: Asthma app	Asthma in Childhood Remedies	Google Play
86	Health information	BreatheSmart	Asthma Inhlaer Diary	Google Play
87	Health mapper-the app for monitoring Any long-term health condition	Breathing Exercises	Asthma Insight	Apple
88	Health Tracking from Doctor Care Anywhere	Breathly-Just Breathe	Asthma Instant Relief With Acupressure Point	Apple
89	Healthper	ButeykoClinic	Asthma Management	Google Play
90	HealthUnlocked Communities	Butterflies (Breathing Games)	Asthma Manager	Apple
91	How to use inhlaher	cair	Asthma Medications Guide	Google Play
92	Hyfe Cough Tracker	CheckHealth	Asthma Medications, asthma causes	Google Play
93	IAM Medical Guidelines	Chronic Asthma	Asthma Protocols	Google Play
94	ihanwel Awareness	Classical Acupuncutre Clinic	Asthma Signals	Google Play
95	Inhale-Inhale tracking, reminders, and reports	Clean your lungs	Asthma Test	Apple
96	Inhaler Counter	cliexa-COPD	Asthma Tracker	Apple
97	Inhaler Tracker	COPD Disease (Bedieman)	Asthma Tracker Chance	Apple
98	Insight Lung	COPD Disease (clean queen)	Asthma Tracker Chance - Asthma Predictive Index	Google Play
99	iQiGongOne	COPD Support	Asthma Treatment in Hindi	Google Play
100	juli chronic condition tracker	Crossy Road	Asthma: Causes, diagnosis and treatment	Google Play
101	Kata-Deine Inhalationshilfe	Cut the Rope Experiments	ASTHMA: Management	Google Play
102	Kayaking (Breathing Games)	Cyberpoli-deskundig advies	Asthma+me	Apple
103	KEVA Asthma Advisor	Dagens Pollental	Asthma+me	Google Play
104	Kiss myAsthma	Daily Mudras (Yoga)-For Health & Fitness	AsthmaApp	Google Play
105	Kite (Breathing Games)	DailyBreath - Allergy & Asthma	AsthmaHelp	Apple
106	Lecturio: Online Video Kurse	Dandelion (Breathing Games)	AsthmaMD	Apple
107	Lotus Meditation (Breathing Apps)	Diseases Symptoms & Treatment Dictionary	AsthmaMD	Google Play
108	Lull-Waves of Calm	Dr Pandey's Children's Clinic	AsthmaPRO	Google Play
109	Lung Health for Kids	Dr. Lung	asthmaTrack	Apple
110	MASK-air	Eagle (Breathing Games)	AsthmaXcel	Apple
111	Melbourne Pollen Count	Effective Home Remedies-Natural Cure	ASTHMAXcel	Google Play
112	Mila Air	Effic'Asthme	ASTHMAXcel - दमा नियंत्रण साधन	Google Play
113	Mod Asthma Predicitive Index	Eolis Mobile	ASTHMAXcel Adventures	Apple
114	Music Cyma	Family HQ: Baby & Child Health App	ASTHMAXcel Adventures	Google Play
115	Music Therapy-Sleep, stress, arthritis, obesi	FindAir - Asthma Diary	AsthmaXcel ED	Apple
116	My AQI Air-PM2.5/Pollution	FindAir Research	ASTHMAXcel ED	Google Play
117	My Breathefree	Flow-Depression	ASTHMAXcel Perception	Apple
118	my mHealth	GEMA Inhaladores	ASTHMAXcel Perception	Google Play
119	My Respiratory System Anatomy	GINA Severe Asthma	ASTHMAXcel PRO	Apple
120	MyAQI	GOLD 2021 Pocket Guide	ASTHMAXcel PRO	Google Play
121	MySpira	GOLD COPD-Chronic Opstructive Pulmonary Disease	AsthmX	Google Play
122	Nature 1 (Breathing Apps)	Hailie-Asthma & COPD Companion	AstmaBox	Google Play
123	NHS Wales Asthmahub	Hay Fever Allergy	Astmatti	Google Play
124	Nurse Test Lite-Nursing and Paramedi	Hay Fever Treatment and Symptoms	ATS Journals App	Apple
125	Nutrition Asthma COPD	Hay Fever: Causes, Diagnosis and Treatment	Attentis ® -Smart Sensors	Google Play
126	NuvoAir Home	HC and - Astma	Audio Player (Breathing Apps)	Google Play
127	Our Journey with Asthma	Headspace: Meditation and Sleep	Austin Allergy Tracker	Apple
128	Pain Tracker	Health Education	Balloon (Breathing Game)	Apple
129	PatientMpower	Healthy Lungs	Balloon (Breathing Games)	Google Play
130	PeakAsthma-mobile	Help for Kids Health and Diet	Bangla Homeopathic Treatment হোমিওপ্যাথিক চিকিৎসা	Google Play
131	Ped Asthma Severity Score	Herupa Smart Mesh Plus	Beach Walk (Breathing Apps)	Apple
132	Pediatric Asthma Risk Score	Home Remedies	Bearable - symptoms and mood tracker	Google Play
133	Pediatric Asthma Severity	Home Remedies - Natural Treatment	BellyBio-Interactive Breathing	Apple
134	PEF Log-asthma tracker	Home remedies & natural Tips-Organic Treatment	BHB Breathing exercises, Wim Hof, Apnea training	Google Play
135	Pinwheel (Breathing Games)	Home remedies for cough (Digital Info Hub)	Bionica	Apple
136	Plume Labs: Air Quality App	Home Remedies for Cough (Healthcare IT)	Bowling (Breathing Games)	Apple
137	Practice Nurse	Home Remedies: Natural Cure for All Diseases	Bowling (Breathing Games)	Google Play
138	PRAM Score-Pediatric Asthma	Home Remedy for Allergy	Breah-breathing exercises	Apple
139	Propeller	Home Remedy for Asthma	Breath Ball Breathing Exercise	Apple
140	Puff-O-Tron	HOW TO QUIT SMOKING HELP GUIDE	Breath Ball: The Stress Relieve Breathing Exercise	Google Play
141	Pulmoment	InnerHour Self-Care Therapy: Anxiety & Depression	Breath Counter	Google Play
142	Pulmonology and Allergy	Insight Lung	Breathcount: Asthma app	Google Play
143	Rafi Tone Int	iSpirometry	Breathe for Asthma and COPD	Apple
144	Reduce Anxiety (Breathing Apps)	Jet Ski (Breathing Games)	Breathenow Breathing Exercises	Apple
145	Respiratory Diseases	Kata-Deine Inhalationshilfe	BreatheSmart	Apple
146	Respirology	Kayaking (Breathing Games)	BreatheSmart	Google Play
147	Respirology Case Reports	Kemilex	Breathing Downhill 2 (Breathing Games)	Apple
148	RightBreathe	Keva Asthma Advisor	Breathing Downhill 3 (Breathing Games)	Apple
149	River Walk (Breathing Apps)	King of Thieves	Breathing Exercises	Google Play
150	Road Bike (breathing Apps)	Kiss myAsthma	Breathly-Just Breathe	Google Play
151	Road Rally (Breathing VR)	Learn Causes of Asthma	Bubble Medical	Apple
152	Rollercoaster (Breathing Games)	Livi-See a GP by Video	ButeykoClinic	Google Play
153	SaniQ Asthma	Lung Health for Kids (Menzies May 2020)	Butterflies (Breathing Games)	Apple
154	Sensio Air: Allergy Tracker	Lung Health for Kids (Menzies Nov 2020)	Butterflies (Breathing Games)	Google Play
155	Signs & Symptoms Asthma	Mask	cair	Google Play
156	Ski Jump (Breathing VR)	MASK-air	Cair Sensor	Apple
157	Skiing (Breathing Games)	MEDePRO	CheckHealth	Google Play
158	Smart ANP	Melbourne Pollen Count	Chemical Maze-Shopping Companion	Apple
159	Smart Asthma: Forecast Asthma	Meptina Go	Children's Health Asthma Buddy	Apple
160	Smog Report	MIR SMART ONE	Chronic Asthma	Google Play
161	SOS Asthma	Modified Asthma Predictive Index	Classical Acupuncutre Clinic	Google Play
162	SpiroHome	Mon Asthme par Carnet de Sante.org	Clean your lungs	Google Play
163	Talli Symptom Tracker	my mhealth	cliexa-COPD	Google Play
164	Totaal-Asthma and Allergies	myAIR	COPD Disease (Bedieman)	Google Play
165	Universal Breathing-Pranayama	myPeakFlow	COPD Disease (clean queen)	Google Play
166	Universal Breathing-Pranayama Lite	MySpira	COPD Support	Google Play
167	VitalFlo Health	NHS Wales: Asthmahub	Cough Tracker	Apple
168	Walk (Breathing Apps)	NHS Wales: Asthmahub for Parents	Crossy Road	Google Play
169	Wanngi Health Tracker	NIH: Arthritis	Cut the Rope Experiments	Google Play
170	Wheezo	NIH: Asthma	Cyberpoli-deskundig advies	Google Play
171	Wingsuit Flight (Breathing VR)	NuvoAir Home:Improve your Respiratory Health	Dagens Pollental	Google Play
172	X-halo Home	Бронхиальная астма. Симптомы и советы (by OIMal non-English App)	Daily Mudras (Yoga)-For Health & Fitness	Google Play
173	Yoga (Breathing Apps)	Paediatric Emergencies	DailyBreath - Allergy & Asthma	Google Play
174	ZibdyHealth	Pediatric Pulmonology	DailyBreath-Allergy & Asthma	Apple
175		Peak Flow	Dandelion (Breathing Games)	Apple
176		Peak Flow Calculator	Dandelion (Breathing Games)	Google Play
177		PeakFlow	Dandelions (Breathing Games)	Apple
178		Pediatric Asthma Severity Score-Asthma Tracker	Diseases Symptoms & Treatment Dictionary	Google Play
179		Pediatric Asthma Severity Score	Dr Pandey's Children's Clinic	Google Play
180		Pediatric Disease and Treatment	Dr. Lung	Google Play
181		Pediatric Diseases and Treatment	EAACI Events	Apple
182		PEF Log-asthma tracker	Eagle (Breathing Apps)	Apple
183		Pet Breath Counter	Eagle (Breathing Games)	Google Play
184		Physiotherapy	Easy Peak Flow Diary	Apple
185		Pill Reminder with tablet & Medication Tracker	ebooks.in.th	Apple
186		Pill Reminder & Medication Tracker-TakeYourPills	Effective Home Remedies-Natural Cure	Google Play
187		Pneumonia Disease	Effic'Asthme	Google Play
188		Pollen Wise-What's in your air, when and where	Eolis Mobile	Google Play
189		PRAM Score-Paediatric Asthma	ERS Connect	Apple
190		Prana Breath: Calm & Meditate	Exercise Asthma & COPD	Apple
191		Pranayama Free	Family Allergy & Asthma	Apple
192		PRISMS	Family HQ: Baby & Child Health App	Google Play
193		Propeller	Fast Tract Diet	Apple
194		pulmoment	FindAir - Asthma Diary	Google Play
195		Pulmonary Board Review	FindAir Research	Google Play
196		Pulmonary Questionnaire	FindAir-Asthma Diary	Apple
197		Pulmonary Screener	Flow-Air Pollution Sensor	Apple
198		Pulmonary Screener v2	Flow-Depression	Google Play
199		Rafi Tone Int	Food Additives 2	Apple
200		RESPICON	Food Additives 2+	Apple
201		Respiratory diseases and respiratory therapy	GEMA Inhaladores	Google Play
202		Respiratory System Anatomy	GINA Severe Asthma	Google Play
203		Respiratory Therapy Flashcards	GoKart (Breathing Games)	Apple
204		RespiTrac	GOLD 2021 Pocket Guide	Google Play
205		RightBreathe	GOLD COPD-Chronic Opstructive Pulmonary Disease	Google Play
206		River Walk (Breathing Games)	Hailie	Apple
207		Rocket (Breathing Games)	Hailie-Asthma & COPD Companion	Google Play
208		Runner (Breathing Games)	Hay Fever Allergy	Google Play
209		RxCOMPLi	Hay Fever Treatment and Symptoms	Google Play
210		Sai Eye Allergy Asthma Hospital	Hay Fever: Causes, Diagnosis and Treatment	Google Play
211		SAMSV3	HC and - Astma	Google Play
212		SAMSv4	Headspace: Meditation and Sleep	Google Play
213		Sandwhich!	Health Education	Google Play
214		SaniQ Asthma- Lung & Allergy	Health information	Apple
215		SANIQ Heart-Blood Pressure & Pulse	Health mapper-the app for monitoring Any long-term health condition	Apple
216		SAWBO Inhaler	Health Tracking from Doctor Care Anywhere	Apple
217		Self Cure home remedies for disease and illness	Healthper	Apple
218		Selikoff Occupational Safety	HealthUnlocked Communities	Apple
219		Sensio Air, Pollen & Pollution, allergy tracker	Healthy Lungs	Google Play
220		Shen-Acupuncture	Help for Kids Health and Diet	Google Play
221		Simple Symptom Diary	Herupa Smart Mesh Plus	Google Play
222		Smart ANP	Home Remedies	Google Play
223		Smart Asthma: Forecast Asthma with Peak Flow Chart	Home Remedies - Natural Treatment	Google Play
224		Soap Cutting- Satisfying ASMR	Home remedies & natural Tips-Organic Treatment	Google Play
225		SpiroHome	Home remedies for cough (Digital Info Hub)	Google Play
226		Spiromagic	Home Remedies for Cough (Healthcare IT)	Google Play
227		Spirometry Report	Home Remedies: Natural Cure for All Diseases	Google Play
228		Steady-Breathing Meditation for Stress & Anxiety	Home Remedy for Allergy	Google Play
229		Swimmer (Breathing Games)	Home Remedy for Asthma	Google Play
230		Symptomate-Symtom checker	HOW TO QUIT SMOKING HELP GUIDE	Google Play
231		telemediq	How to use inhlaher	Apple
232		Test your lung health in a simple way	Hyfe Cough Tracker	Apple
233		The Easy Cure process	IAM Medical Guidelines	Apple
234		Tichron Virtual Pet	ihanwel Awareness	Apple
235		TOTAAL-Asthma and Allergies	Inhale-Inhale tracking, reminders, and reports	Apple
236		Track Your Asthma	Inhaler Counter	Apple
237		Tummo Breath	Inhaler Tracker	Apple
238		Upenyu-Health Tips, Suicide Prevention Calendar	InnerHour Self-Care Therapy: Anxiety & Depression	Google Play
239		Urticaria	Insight Lung	Apple
240		use-inhalers	Insight Lung	Google Play
241		VitalFlo Health	iQiGongOne	Apple
242		Wash Mnl Pulmonary Medicine Subspecialty Consult	iSpirometry	Google Play
243		WheezeMonitor	Jet Ski (Breathing Games)	Google Play
244		Wheezo	juli chronic condition tracker	Apple
245		Wizdy Pets	Kata-Deine Inhalationshilfe	Apple
246		X-halo Home	Kata-Deine Inhalationshilfe	Google Play
247		XXIV World Congress of Asthma	Kayaking (Breathing Games)	Apple
248		YouTube	Kayaking (Breathing Games)	Google Play
249			Kemilex	Google Play
250			KEVA Asthma Advisor	Apple
251			Keva Asthma Advisor	Google Play
252			King of Thieves	Google Play
253			Kiss myAsthma	Apple
254			Kiss myAsthma	Google Play
255			Kite (Breathing Games)	Apple
256			Learn Causes of Asthma	Google Play
257			Lecturio: Online Video Kurse	Apple
258			Livi-See a GP by Video	Google Play
259			Lotus Meditation (Breathing Apps)	Apple
260			Lull-Waves of Calm	Apple
261			Lung Health for Kids	Apple
262			Lung Health for Kids (Menzies May 2020)	Google Play
263			Lung Health for Kids (Menzies Nov 2020)	Google Play
264			Mask	Google Play
265			MASK-air	Apple
266			MASK-air	Google Play
267			MEDePRO	Google Play
268			Melbourne Pollen Count	Apple
269			Melbourne Pollen Count	Google Play
270			Meptina Go	Google Play
271			Mila Air	Apple
272			MIR SMART ONE	Google Play
273			Mod Asthma Predicitive Index	Apple
274			Modified Asthma Predictive Index	Google Play
275			Mon Asthme par Carnet de Sante.org	Google Play
276			Music Cyma	Apple
277			Music Therapy-Sleep, stress, arthritis, obesi	Apple
278			My AQI Air-PM2.5/Pollution	Apple
279			My Breathefree	Apple
280			my mHealth	Apple
281			my mhealth	Google Play
282			My Respiratory System Anatomy	Apple
283			myAIR	Google Play
284			MyAQI	Apple
285			myPeakFlow	Google Play
286			MySpira	Apple
287			MySpira	Google Play
288			Nature 1 (Breathing Apps)	Apple
289			NHS Wales Asthmahub	Apple
290			NHS Wales: Asthmahub	Google Play
291			NHS Wales: Asthmahub for Parents	Google Play
292			NIH: Arthritis	Google Play
293			NIH: Asthma	Google Play
294			Nurse Test Lite-Nursing and Paramedi	Apple
295			Nutrition Asthma COPD	Apple
296			NuvoAir Home	Apple
297			NuvoAir Home:Improve your Respiratory Health	Google Play
298			Our Journey with Asthma	Apple
299			Paediatric Emergencies	Google Play
300			Pain Tracker	Apple
301			PatientMpower	Apple
302			Peak Flow	Google Play
303			Peak Flow Calculator	Google Play
304			PeakAsthma-mobile	Apple
305			PeakFlow	Google Play
306			Ped Asthma Severity Score	Apple
307			Pediatric Asthma Risk Score	Apple
308			Pediatric Asthma Severity	Apple
309			Pediatric Asthma Severity Score	Google Play
310			Pediatric Asthma Severity Score-Asthma Tracker	Google Play
311			Pediatric Disease and Treatment	Google Play
312			Pediatric Diseases and Treatment	Google Play
313			Pediatric Pulmonology	Google Play
314			PEF Log-asthma tracker	Apple
315			PEF Log-asthma tracker	Google Play
316			Pet Breath Counter	Google Play
317			Physiotherapy	Google Play
318			Pill Reminder & Medication Tracker-TakeYourPills	Google Play
319			Pill Reminder with tablet & Medication Tracker	Google Play
320			Pinwheel (Breathing Games)	Apple
321			Plume Labs: Air Quality App	Apple
322			Pneumonia Disease	Google Play
323			Pollen Wise-What's in your air, when and where	Google Play
324			Practice Nurse	Apple
325			PRAM Score-Paediatric Asthma	Google Play
326			PRAM Score-Pediatric Asthma	Apple
327			Prana Breath: Calm & Meditate	Google Play
328			Pranayama Free	Google Play
329			PRISMS	Google Play
330			Propeller	Apple
331			Propeller	Google Play
332			Puff-O-Tron	Apple
333			Pulmoment	Apple
334			pulmoment	Google Play
335			Pulmonary Board Review	Google Play
336			Pulmonary Questionnaire	Google Play
337			Pulmonary Screener	Google Play
338			Pulmonary Screener v2	Google Play
339			Pulmonology and Allergy	Apple
340			Rafi Tone Int	Apple
341			Rafi Tone Int	Google Play
342			Reduce Anxiety (Breathing Apps)	Apple
343			RESPICON	Google Play
344			Respiratory Diseases	Apple
345			Respiratory diseases and respiratory therapy	Google Play
346			Respiratory System Anatomy	Google Play
347			Respiratory Therapy Flashcards	Google Play
348			Respirology	Apple
349			Respirology Case Reports	Apple
350			RespiTrac	Google Play
351			RightBreathe	Apple
352			RightBreathe	Google Play
353			River Walk (Breathing Apps)	Apple
354			River Walk (Breathing Games)	Google Play
355			Road Bike (breathing Apps)	Apple
356			Road Rally (Breathing VR)	Apple
357			Rocket (Breathing Games)	Google Play
358			Rollercoaster (Breathing Games)	Apple
359			Runner (Breathing Games)	Google Play
360			RxCOMPLi	Google Play
361			Sai Eye Allergy Asthma Hospital	Google Play
362			SAMSV3	Google Play
363			SAMSv4	Google Play
364			Sandwhich!	Google Play
365			SaniQ Asthma	Apple
366			SaniQ Asthma- Lung & Allergy	Google Play
367			SANIQ Heart-Blood Pressure & Pulse	Google Play
368			SAWBO Inhaler	Google Play
369			Self Cure home remedies for disease and illness	Google Play
370			Selikoff Occupational Safety	Google Play
371			Sensio Air, Pollen & Pollution, allergy tracker	Google Play
372			Sensio Air: Allergy Tracker	Apple
373			Shen-Acupuncture	Google Play
374			Signs & Symptoms Asthma	Apple
375			Simple Symptom Diary	Google Play
376			Ski Jump (Breathing VR)	Apple
377			Skiing (Breathing Games)	Apple
378			Smart ANP	Apple
379			Smart ANP	Google Play
380			Smart Asthma: Forecast Asthma	Apple
381			Smart Asthma: Forecast Asthma with Peak Flow Chart	Google Play
382			Smog Report	Apple
383			Soap Cutting- Satisfying ASMR	Google Play
384			SOS Asthma	Apple
385			SpiroHome	Apple
386			SpiroHome	Google Play
387			Spiromagic	Google Play
388			Spirometry Report	Google Play
389			Steady-Breathing Meditation for Stress & Anxiety	Google Play
390			Swimmer (Breathing Games)	Google Play
391			Symptomate-Symtom checker	Google Play
392			Talli Symptom Tracker	Apple
393			telemediq	Google Play
394			Test your lung health in a simple way	Google Play
395			The Easy Cure process	Google Play
396			Tichron Virtual Pet	Google Play
397			Totaal-Asthma and Allergies	Apple
398			TOTAAL-Asthma and Allergies	Google Play
399			Track Your Asthma	Google Play
400			Tummo Breath	Google Play
401			Universal Breathing-Pranayama	Apple
402			Universal Breathing-Pranayama Lite	Apple
403			Upenyu-Health Tips, Suicide Prevention Calendar	Google Play
404			Urticaria	Google Play
405			use-inhalers	Google Play
406			VitalFlo Health	Apple
407			VitalFlo Health	Google Play
408			Walk (Breathing Apps)	Apple
409			Wanngi Health Tracker	Apple
410			Wash Mnl Pulmonary Medicine Subspecialty Consult	Google Play
411			WheezeMonitor	Google Play
412			Wheezo	Apple
413			Wheezo	Google Play
414			Wingsuit Flight (Breathing VR)	Apple
415			Wizdy Pets	Google Play
416			X-halo Home	Apple
417			X-halo Home	Google Play
418			XXIV World Congress of Asthma	Google Play
419			Yoga (Breathing Apps)	Apple
420			YouTube	Google Play
421			ZibdyHealth	Apple
422			Бронхиальная астма. Симптомы и советы (by OIMal non-English App)	Google Play

## Sheet: Combined Alphabetical
Date of Search	2021-08-10
Reviewer	Billy Robinson & Daniel Zou
Store Searched	Apple Store and Google Play
Search Term	Asthma
Total Number of Apps Identified
App ID Number (created for this review)	App Names	Marketplace
1	101 Natural Home Remedies Cure	Google Play
2	4-7-8 Relax Breathing	Google Play
3	7 keys for infant Asthma (PAID)	Apple
4	7 keys for infant Asthma Lite	Apple
5	7 keys to manage Child Asthma (PAID)	Google Play
6	7 keys to manage Child Asthma Free	Google Play
7	7KGC	Google Play
8	AAAAI Meetings	Apple
9	AAP Asthma Tracker for Adolescents	Apple
10	Activ8rlives Health+Wellness	Apple
11	ACTMA - Заболевания легких (by Di-Labs non-english)	Google Play
12	Acupressure: Heal Yourself	Apple
13	Ada-check your health	Google Play
14	Affirmations (Breathing Games)	Apple
15	Affirmations (Breathing Games)	Google Play
16	AI Eczema App: A tool to manage eczema	Google Play
17	AioCare Doctor	Google Play
18	AioCare Patient	Apple
19	AioCare Patient	Google Play
20	Air MD Professional Spirometry	Apple
21	Air Quality for Watch	Apple
22	Air Quality Index, Pollen & Fires - BreezoMeter	Google Play
23	Air Quality: AirVisual	Google Play
24	AirIQ	Apple
25	Airmine	Apple
26	AirRater	Apple
27	AirRater	Google Play
28	Airveda-Air Quality	Apple
29	Airveda-Air Quality	Google Play
30	Alfa: Cliniclal Trial App	Apple
31	All Respiratory Disease and Treatment	Google Play
32	All Respiratory Diseases (DevoDreamTeam)	Google Play
33	All Respiratory Diseases (Kifedhda App)	Google Play
34	All respiratory disorder	Google Play
35	Allergic Asthma	Google Play
36	Allergic Reaction Treatment	Google Play
37	Allergies	Google Play
38	Allergies and Asthma	Google Play
39	Allergy & Immunology	Google Play
40	Allergy Acupressure Self-Treatment Massa	Apple
41	Allergy Asthma Sleep Center	Google Play
42	Allergy Blast:Remind All Caregivers	Apple
43	Allergy Causes Diagnosis	Google Play
44	Allergy Diary	Apple
45	Allergy Eduction	Google Play
46	Allergy Log Book	Apple
47	Allergy, Asthma and Sinus Center	Apple
48	Allergy: Causes, Diagnosis and Management	Google Play
49	AllergyMonitor	Apple
50	AllergyMonitor	Google Play
51	AQHI Canada	Apple
52	Ask me, AsthMe!	Google Play
53	ASTHMA	Apple
54	Asthma - Causes, Diagnosis and Treatment	Google Play
55	Asthma (Alpha Soft)	Google Play
56	Asthma (Dagana Apps)	Google Play
57	Asthma (Health care IT)	Google Play
58	Asthma (SALEEMORIOD)	Google Play
59	Asthma & Me	Apple
60	Asthma & Me	Google Play
61	Asthma 101 by GoLearningBus	Google Play
62	Asthma and Allergies Risk Assessment	Google Play
63	Asthma and Allergy Healing	Google Play
64	Asthma and Cold & Flu by GoLearningBus	Apple
65	Asthma Assessment	Apple
66	Asthma Aust - Asthma First Aid	Google Play
67	Asthma Australia Asthma First Aid	Apple
68	Asthma Chat	Apple
69	Asthma COPD 2019	Apple
70	Asthma COPD 2019	Google Play
71	Asthma Diary	Google Play
72	Asthma Disease Guide	Google Play
73	Asthma Dodge	Apple
74	Asthma Dodge	Google Play
75	Asthma Educator Exam Prep 2017 Edition	Apple
76	Asthma Educator Exam Quiz	Google Play
77	Asthma Educator Flashcards	Google Play
78	Asthma Educator Practice Test & Exam Review App	Google Play
79	Asthma Educator Quiz Prep Pro	Google Play
80	Asthma Educator Test Prep	Google Play
81	Asthma educator test prep PRO	Google Play
82	Asthma Explorers Club	Apple
83	Asthma Help	Google Play
84	Asthma In Check-Health Diary	Apple
85	Asthma in Childhood Remedies	Google Play
86	Asthma Inhlaer Diary	Google Play
87	Asthma Insight	Apple
88	Asthma Instant Relief With Acupressure Point	Apple
89	Asthma Management	Google Play
90	Asthma Manager	Apple
91	Asthma Medications Guide	Google Play
92	Asthma Medications, asthma causes	Google Play
93	Asthma Protocols	Google Play
94	Asthma Signals	Google Play
95	Asthma Test	Apple
96	Asthma Tracker	Apple
97	Asthma Tracker Chance	Apple
98	Asthma Tracker Chance - Asthma Predictive Index	Google Play
99	Asthma Treatment in Hindi	Google Play
100	Asthma: Causes, diagnosis and treatment	Google Play
101	ASTHMA: Management	Google Play
102	Asthma+me	Apple
103	Asthma+me	Google Play
104	AsthmaApp	Google Play
105	AsthmaHelp	Apple
106	AsthmaMD	Apple
107	AsthmaMD	Google Play
108	AsthmaPRO	Google Play
109	asthmaTrack	Apple
110	AsthmaXcel	Apple
111	ASTHMAXcel	Google Play
112	ASTHMAXcel - दमा नियंत्रण साधन	Google Play
113	ASTHMAXcel Adventures	Apple
114	ASTHMAXcel Adventures	Google Play
115	AsthmaXcel ED	Apple
116	ASTHMAXcel ED	Google Play
117	ASTHMAXcel Perception	Apple
118	ASTHMAXcel Perception	Google Play
119	ASTHMAXcel PRO	Apple
120	ASTHMAXcel PRO	Google Play
121	AsthmX	Google Play
122	AstmaBox	Google Play
123	Astmatti	Google Play
124	ATS Journals App	Apple
125	Attentis ® -Smart Sensors	Google Play
126	Audio Player (Breathing Apps)	Google Play
127	Austin Allergy Tracker	Apple
128	Balloon (Breathing Game)	Apple
129	Balloon (Breathing Games)	Google Play
130	Bangla Homeopathic Treatment হোমিওপ্যাথিক চিকিৎসা	Google Play
131	Beach Walk (Breathing Apps)	Apple
132	Bearable - symptoms and mood tracker	Google Play
133	BellyBio-Interactive Breathing	Apple
134	BHB Breathing exercises, Wim Hof, Apnea training	Google Play
135	Bionica	Apple
136	Bowling (Breathing Games)	Apple
137	Bowling (Breathing Games)	Google Play
138	Breah-breathing exercises	Apple
139	Breath Ball Breathing Exercise	Apple
140	Breath Ball: The Stress Relieve Breathing Exercise	Google Play
141	Breath Counter	Google Play
142	Breathcount: Asthma app	Google Play
143	Breathe for Asthma and COPD	Apple
144	Breathenow Breathing Exercises	Apple
145	BreatheSmart	Apple
146	BreatheSmart	Google Play
147	Breathing Downhill 2 (Breathing Games)	Apple
148	Breathing Downhill 3 (Breathing Games)	Apple
149	Breathing Exercises	Google Play
150	Breathly-Just Breathe	Google Play
151	Bubble Medical	Apple
152	ButeykoClinic	Google Play
153	Butterflies (Breathing Games)	Apple
154	Butterflies (Breathing Games)	Google Play
155	cair	Google Play
156	Cair Sensor	Apple
157	CheckHealth	Google Play
158	Chemical Maze-Shopping Companion	Apple
159	Children's Health Asthma Buddy	Apple
160	Chronic Asthma	Google Play
161	Classical Acupuncutre Clinic	Google Play
162	Clean your lungs	Google Play
163	cliexa-COPD	Google Play
164	COPD Disease (Bedieman)	Google Play
165	COPD Disease (clean queen)	Google Play
166	COPD Support	Google Play
167	Cough Tracker	Apple
168	Crossy Road	Google Play
169	Cut the Rope Experiments	Google Play
170	Cyberpoli-deskundig advies	Google Play
171	Dagens Pollental	Google Play
172	Daily Mudras (Yoga)-For Health & Fitness	Google Play
173	DailyBreath - Allergy & Asthma	Google Play
174	DailyBreath-Allergy & Asthma	Apple
175	Dandelion (Breathing Games)	Apple
176	Dandelion (Breathing Games)	Google Play
177	Dandelions (Breathing Games)	Apple
178	Diseases Symptoms & Treatment Dictionary	Google Play
179	Dr Pandey's Children's Clinic	Google Play
180	Dr. Lung	Google Play
181	EAACI Events	Apple
182	Eagle (Breathing Apps)	Apple
183	Eagle (Breathing Games)	Google Play
184	Easy Peak Flow Diary	Apple
185	ebooks.in.th	Apple
186	Effective Home Remedies-Natural Cure	Google Play
187	Effic'Asthme	Google Play
188	Eolis Mobile	Google Play
189	ERS Connect	Apple
190	Exercise Asthma & COPD	Apple
191	Family Allergy & Asthma	Apple
192	Family HQ: Baby & Child Health App	Google Play
193	Fast Tract Diet	Apple
194	FindAir - Asthma Diary	Google Play
195	FindAir Research	Google Play
196	FindAir-Asthma Diary	Apple
197	Flow-Air Pollution Sensor	Apple
198	Flow-Depression	Google Play
199	Food Additives 2	Apple
200	Food Additives 2+	Apple
201	GEMA Inhaladores	Google Play
202	GINA Severe Asthma	Google Play
203	GoKart (Breathing Games)	Apple
204	GOLD 2021 Pocket Guide	Google Play
205	GOLD COPD-Chronic Opstructive Pulmonary Disease	Google Play
206	Hailie	Apple
207	Hailie-Asthma & COPD Companion	Google Play
208	Hay Fever Allergy	Google Play
209	Hay Fever Treatment and Symptoms	Google Play
210	Hay Fever: Causes, Diagnosis and Treatment	Google Play
211	HC and - Astma	Google Play
212	Headspace: Meditation and Sleep	Google Play
213	Health Education	Google Play
214	Health information	Apple
215	Health mapper-the app for monitoring Any long-term health condition	Apple
216	Health Tracking from Doctor Care Anywhere	Apple
217	Healthper	Apple
218	HealthUnlocked Communities	Apple
219	Healthy Lungs	Google Play
220	Help for Kids Health and Diet	Google Play
221	Herupa Smart Mesh Plus	Google Play
222	Home Remedies	Google Play
223	Home Remedies - Natural Treatment	Google Play
224	Home remedies & natural Tips-Organic Treatment	Google Play
225	Home remedies for cough (Digital Info Hub)	Google Play
226	Home Remedies for Cough (Healthcare IT)	Google Play
227	Home Remedies: Natural Cure for All Diseases	Google Play
228	Home Remedy for Allergy	Google Play
229	Home Remedy for Asthma	Google Play
230	HOW TO QUIT SMOKING HELP GUIDE	Google Play
231	How to use inhlaher	Apple
232	Hyfe Cough Tracker	Apple
233	IAM Medical Guidelines	Apple
234	ihanwel Awareness	Apple
235	Inhale-Inhale tracking, reminders, and reports	Apple
236	Inhaler Counter	Apple
237	Inhaler Tracker	Apple
238	InnerHour Self-Care Therapy: Anxiety & Depression	Google Play
239	Insight Lung	Apple
240	Insight Lung	Google Play
241	iQiGongOne	Apple
242	iSpirometry	Google Play
243	Jet Ski (Breathing Games)	Google Play
244	juli chronic condition tracker	Apple
245	Kata-Deine Inhalationshilfe	Apple
246	Kata-Deine Inhalationshilfe	Google Play
247	Kayaking (Breathing Games)	Apple
248	Kayaking (Breathing Games)	Google Play
249	Kemilex	Google Play
250	KEVA Asthma Advisor	Apple
251	Keva Asthma Advisor	Google Play
252	King of Thieves	Google Play
253	Kiss myAsthma	Apple
254	Kiss myAsthma	Google Play
255	Kite (Breathing Games)	Apple
256	Learn Causes of Asthma	Google Play
257	Lecturio: Online Video Kurse	Apple
258	Livi-See a GP by Video	Google Play
259	Lotus Meditation (Breathing Apps)	Apple
260	Lull-Waves of Calm	Apple
261	Lung Health for Kids	Apple
262	Lung Health for Kids (Menzies May 2020)	Google Play
263	Lung Health for Kids (Menzies Nov 2020)	Google Play
264	Mask	Google Play
265	MASK-air	Apple
266	MASK-air	Google Play
267	MEDePRO	Google Play
268	Melbourne Pollen Count	Apple
269	Melbourne Pollen Count	Google Play
270	Meptina Go	Google Play
271	Mila Air	Apple
272	MIR SMART ONE	Google Play
273	Mod Asthma Predicitive Index	Apple
274	Modified Asthma Predictive Index	Google Play
275	Mon Asthme par Carnet de Sante.org	Google Play
276	Music Cyma	Apple
277	Music Therapy-Sleep, stress, arthritis, obesi	Apple
278	My AQI Air-PM2.5/Pollution	Apple
279	My Breathefree	Apple
280	my mHealth	Apple
281	my mhealth	Google Play
282	My Respiratory System Anatomy	Apple
283	myAIR	Google Play
284	MyAQI	Apple
285	myPeakFlow	Google Play
286	MySpira	Apple
287	MySpira	Google Play
288	Nature 1 (Breathing Apps)	Apple
289	NHS Wales Asthmahub	Apple
290	NHS Wales: Asthmahub	Google Play
291	NHS Wales: Asthmahub for Parents	Google Play
292	NIH: Arthritis	Google Play
293	NIH: Asthma	Google Play
294	Nurse Test Lite-Nursing and Paramedi	Apple
295	Nutrition Asthma COPD	Apple
296	NuvoAir Home	Apple
297	NuvoAir Home:Improve your Respiratory Health	Google Play
298	Our Journey with Asthma	Apple
299	Paediatric Emergencies	Google Play
300	Pain Tracker	Apple
301	PatientMpower	Apple
302	Peak Flow	Google Play
303	Peak Flow Calculator	Google Play
304	PeakAsthma-mobile	Apple
305	PeakFlow	Google Play
306	Ped Asthma Severity Score	Apple
307	Pediatric Asthma Risk Score	Apple
308	Pediatric Asthma Severity	Apple
309	Pediatric Asthma Severity Score	Google Play
310	Pediatric Asthma Severity Score-Asthma Tracker	Google Play
311	Pediatric Disease and Treatment	Google Play
312	Pediatric Diseases and Treatment	Google Play
313	Pediatric Pulmonology	Google Play
314	PEF Log-asthma tracker	Apple
315	PEF Log-asthma tracker	Google Play
316	Pet Breath Counter	Google Play
317	Physiotherapy	Google Play
318	Pill Reminder & Medication Tracker-TakeYourPills	Google Play
319	Pill Reminder with tablet & Medication Tracker	Google Play
320	Pinwheel (Breathing Games)	Apple
321	Plume Labs: Air Quality App	Apple
322	Pneumonia Disease	Google Play
323	Pollen Wise-What's in your air, when and where	Google Play
324	Practice Nurse	Apple
325	PRAM Score-Paediatric Asthma	Google Play
326	PRAM Score-Pediatric Asthma	Apple
327	Prana Breath: Calm & Meditate	Google Play
328	Pranayama Free	Google Play
329	PRISMS	Google Play
330	Propeller	Apple
331	Propeller	Google Play
332	Puff-O-Tron	Apple
333	Pulmoment	Apple
334	pulmoment	Google Play
335	Pulmonary Board Review	Google Play
336	Pulmonary Questionnaire	Google Play
337	Pulmonary Screener	Google Play
338	Pulmonary Screener v2	Google Play
339	Pulmonology and Allergy	Apple
340	Rafi Tone Int	Apple
341	Rafi Tone Int	Google Play
342	Reduce Anxiety (Breathing Apps)	Apple
343	RESPICON	Google Play
344	Respiratory Diseases	Apple
345	Respiratory diseases and respiratory therapy	Google Play
346	Respiratory System Anatomy	Google Play
347	Respiratory Therapy Flashcards	Google Play
348	Respirology	Apple
349	Respirology Case Reports	Apple
350	RespiTrac	Google Play
351	RightBreathe	Apple
352	RightBreathe	Google Play
353	River Walk (Breathing Apps)	Apple
354	River Walk (Breathing Games)	Google Play
355	Road Bike (breathing Apps)	Apple
356	Road Rally (Breathing VR)	Apple
357	Rocket (Breathing Games)	Google Play
358	Rollercoaster (Breathing Games)	Apple
359	Runner (Breathing Games)	Google Play
360	RxCOMPLi	Google Play
361	Sai Eye Allergy Asthma Hospital	Google Play
362	SAMSV3	Google Play
363	SAMSv4	Google Play
364	Sandwhich!	Google Play
365	SaniQ Asthma	Apple
366	SaniQ Asthma- Lung & Allergy	Google Play
367	SANIQ Heart-Blood Pressure & Pulse	Google Play
368	SAWBO Inhaler	Google Play
369	Self Cure home remedies for disease and illness	Google Play
370	Selikoff Occupational Safety	Google Play
371	Sensio Air, Pollen & Pollution, allergy tracker	Google Play
372	Sensio Air: Allergy Tracker	Apple
373	Shen-Acupuncture	Google Play
374	Signs & Symptoms Asthma	Apple
375	Simple Symptom Diary	Google Play
376	Ski Jump (Breathing VR)	Apple
377	Skiing (Breathing Games)	Apple
378	Smart ANP	Apple
379	Smart ANP	Google Play
380	Smart Asthma: Forecast Asthma	Apple
381	Smart Asthma: Forecast Asthma with Peak Flow Chart	Google Play
382	Smog Report	Apple
383	Soap Cutting- Satisfying ASMR	Google Play
384	SOS Asthma	Apple
385	SpiroHome	Apple
386	SpiroHome	Google Play
387	Spiromagic	Google Play
388	Spirometry Report	Google Play
389	Steady-Breathing Meditation for Stress & Anxiety	Google Play
390	Swimmer (Breathing Games)	Google Play
391	Symptomate-Symtom checker	Google Play
392	Talli Symptom Tracker	Apple
393	telemediq	Google Play
394	Test your lung health in a simple way	Google Play
395	The Easy Cure process	Google Play
396	Tichron Virtual Pet	Google Play
397	Totaal-Asthma and Allergies	Apple
398	TOTAAL-Asthma and Allergies	Google Play
399	Track Your Asthma	Google Play
400	Tummo Breath	Google Play
401	Universal Breathing-Pranayama	Apple
402	Universal Breathing-Pranayama Lite	Apple
403	Upenyu-Health Tips, Suicide Prevention Calendar	Google Play
404	Urticaria	Google Play
405	use-inhalers	Google Play
406	VitalFlo Health	Apple
407	VitalFlo Health	Google Play
408	Walk (Breathing Apps)	Apple
409	Wanngi Health Tracker	Apple
410	Wash Mnl Pulmonary Medicine Subspecialty Consult	Google Play
411	WheezeMonitor	Google Play
412	Wheezo	Apple
413	Wheezo	Google Play
414	Wingsuit Flight (Breathing VR)	Apple
415	Wizdy Pets	Google Play
416	X-halo Home	Apple
417	X-halo Home	Google Play
418	XXIV World Congress of Asthma	Google Play
419	Yoga (Breathing Apps)	Apple
420	YouTube	Google Play
421	ZibdyHealth	Apple
422	Бронхиальная астма. Симптомы и советы (by OIMal non-English App)	Google Play

## Sheet: BR Inclusion Exclusion
Reviewer: Billy Robinson	Start Date:	End Date:
Application Information			Inclusion Criteria (Y/N)				Exclusion Criteria (Y/N)					Decision
App Number	Application Name	Marketplace	Primary role related to asthma	Targeted to those with asthma	It can be run on mobile phones	Written in English	Not primarily related to asthma	Primarily targeted towards healthcare professionals	Not written in English	Does not function correctly post download.	Designed for children with asthma	Included? (Y/N)	Reason for Exclusion (if applicable)
1	101 Natural Home Remedies Cure	Google Play	N	N	Y	Y	Y	N	N	N	N	N	Not primarily related to asthma
2	4-7-8 Relax Breathing	Google Play	N	N	Y	Y	Y	N	N	N	N	N	Not primarily related to asthma
3	7 keys for infant Asthma (PAID)	Apple	Y	Y	Y	Y	N	N	N	N	Y	N	Designed for children with asthma
4	7 keys for infant Asthma Lite	Apple	Y	Y	Y	Y	N	N	N	N	Y	N	Designed for children with asthma
5	7 keys to manage Child Asthma (PAID)	Google Play	Y	Y	Y	Y	N	N	N	N	Y	N	Designed for children with asthma
6	7 keys to manage Child Asthma Free	Google Play	Y	Y	Y	Y	N	N	N	N	Y	N	Designed for children with asthma
7	7KGC	Google Play	N	N	Y	Y	Y	Y	N	N	N	N	Primarily targeted towards healthcare professionals
8	AAAAI Meetings	Apple	N	N	Y	Y	Y	Y	N	N	N	N	Primarily targeted towards healthcare professionals
9	AAP Asthma Tracker for Adolescents	Apple	Y	Y	Y	Y	N	N	N	N	Y	N	Designed for children with asthma	But v good looking app
10	Activ8rlives Health+Wellness	Apple	N	N	Y	Y	Y	N	N	N	N	N	Not primarily related to asthma
11	ACTMA - Заболевания легких (by Di-Labs non-english)	Google Play	Y	Y	Y	N	N	N	Y	N	N	N	Not written in English
12	Acupressure: Heal Yourself	Apple	N	N	Y	Y	Y	N	N	N	N	N	Not primarily related to asthma
13	Ada-check your health	Google Play	N	N	Y	Y	Y	N	N	N	N	N	Not primarily related to asthma
14	Affirmations (Breathing Games)	Apple	N	Y	Y	Y	Y	N	N	N	N	N	Not primarily related to asthma
15	Affirmations (Breathing Games)	Google Play	N	Y	Y	Y	Y	N	N	N	N	N	Not primarily related to asthma
16	AI Eczema App: A tool to manage eczema	Google Play	N	N	Y	Y	Y	N	N	N	N	N	Not primarily related to asthma
17	AioCare Doctor	Google Play	Y	N	Y	Y	N	Y	N	N	N	N	Primarily targeted towards healthcare professionals
20	Air MD Professional Spirometry	Apple	Y	N	Y	Y	N	Y	N	N	N	N	Primarily targeted towards healthcare professionals
21	Air Quality for Watch	Apple	N	N	N	Y	Y	N	N	N	N	N	Not primarily related to asthma
22	Air Quality Index, Pollen & Fires - BreezoMeter	Google Play	N	N	Y	Y	Y	N	N	N	N	N	Not primarily related to asthma
23	Air Quality: AirVisual	Google Play	N	N	Y	Y	Y	N	N	N	N	N	Not primarily related to asthma
24	AirIQ	Apple	N	N	Y	Y	Y	N	N	N	N	N	Not primarily related to asthma
25	Airmine	Apple	N	N	Y	Y	Y	N	N	N	N	N	Not primarily related to asthma
26	AirRater	Apple	N	Y	Y	Y	Y	N	N	N	N	N	Not primarily related to asthma
27	AirRater	Google Play	N	Y	Y	Y	Y	N	N	N	N	N	Not primarily related to asthma
28	Airveda-Air Quality	Apple	N	N	Y	Y	Y	N	N	N	N	N	Not primarily related to asthma
29	Airveda-Air Quality	Google Play	N	N	Y	Y	Y	N	N	N	N	N	Not primarily related to asthma
30	Alfa: Cliniclal Trial App	Apple	N	N	Y	Y	Y	Y	N	N	N	N	Primarily targeted towards healthcare professionals
31	All Respiratory Disease and Treatment	Google Play	N	N	Y	Y	Y	Y	N	N	N	N	Primarily targeted towards healthcare professionals
32	All Respiratory Diseases (DevoDreamTeam)	Google Play	N	N	Y	Y	Y	Y	N	N	N	N	Primarily targeted towards healthcare professionals
33	All Respiratory Diseases (Kifedhda App)	Google Play	N	N	Y	Y	Y	Y	N	N	N	N	Primarily targeted towards healthcare professionals
34	All respiratory disorder	Google Play	N	N	Y	Y	Y	N	N	N	N	N	Not primarily related to asthma
35	Allergic Asthma	Google Play	Y	N	Y	Y	N	Y	N	N	N	N	Primarily targeted towards healthcare professionals
36	Allergic Reaction Treatment	Google Play	N	N	Y	Y	Y	N	N	N	N	N	Not primarily related to asthma
37	Allergies	Google Play	N	N	Y	Y	Y	N	N	N	N	N	Not primarily related to asthma
38	Allergies and Asthma	Google Play	N	Y	Y	Y	Y	N	N	N	N	N	Not primarily related to asthma
39	Allergy & Immunology	Google Play	N	N	Y	Y	Y	N	N	N	N	N	Not primarily related to asthma
40	Allergy Acupressure Self-Treatment Massa	Apple	N	N	Y	Y	Y	N	N	N	N	N	Not primarily related to asthma
41	Allergy Asthma Sleep Center	Google Play	N	N	Y	Y	Y	N	N	N	N	N	Not primarily related to asthma
42	Allergy Blast:Remind All Caregivers	Apple	N	N	Y	Y	Y	N	N	N	N	N	Not primarily related to asthma
43	Allergy Causes Diagnosis	Google Play	N	N	Y	Y	Y	N	N	N	N	N	Not primarily related to asthma
44	Allergy Diary	Apple	N	N	Y	Y	Y	N	N	N	N	N	Not primarily related to asthma
45	Allergy Eduction	Google Play	N	N	Y	Y	Y	Y	N	N	N	N	Primarily targeted towards healthcare professionals
46	Allergy Log Book	Apple	N	N	Y	Y	Y	N	N	N	N	N	Not primarily related to asthma
47	Allergy, Asthma and Sinus Center	Apple	N	N	Y	Y	Y	N	N	N	N	N	Not primarily related to asthma
48	Allergy: Causes, Diagnosis and Management	Google Play	N	N	Y	Y	Y	N	N	N	N	N	Not primarily related to asthma
49	AllergyMonitor	Apple	N	Y	Y	Y	Y	N	N	N	N	N	Not primarily related to asthma
50	AllergyMonitor	Google Play	N	Y	Y	Y	Y	N	N	N	N	N	Not primarily related to asthma
51	AQHI Canada	Apple	N	N	Y	Y	Y	N	N	N	N	N	Not primarily related to asthma
52	Ask me, AsthMe!	Google Play	Y	Y	Y	Y	N	N	N	N	Y	N	Designed for children with asthma
54	Asthma - Causes, Diagnosis and Treatment	Google Play	Y	Y	Y	Y	N	N	N	N	N	N	Primarily targeted towards healthcare professionals
55	Asthma (Alpha Soft)	Google Play	Y	N	Y	Y	N	Y	N	N	N	N	Primarily targeted towards healthcare professionals
58	Asthma (SALEEMORIOD)	Google Play	Y	Y	Y	N	N	N	Y	N	N	N	Not written in English
59	Asthma & Me	Apple	Y	Y	Y	Y	N	Y	N	N	N	N	Primarily targeted towards healthcare professionals
60	Asthma & Me	Google Play	Y	Y	Y	Y	N	Y	N	N	N	N	Primarily targeted towards healthcare professionals
62	Asthma and Allergies Risk Assessment	Google Play	Y	N	Y	Y	N	N	N	N	N	N	Not targeted to those with asthma
65	Asthma Assessment	Apple	Y	Y	Y	N	N	N	Y	N	N	N	Not written in English
69	Asthma COPD 2019	Apple	N	N	Y	Y	Y	Y	N	N	N	N	Primarily targeted towards healthcare professionals
70	Asthma COPD 2019	Google Play	N	N	Y	Y	Y	Y	N	N	N	N	Primarily targeted towards healthcare professionals
71	Asthma Diary	Google Play	Y	Y	Y	N	N	N	Y	N	N	N	Not written in English
73	Asthma Dodge	Apple	Y	N	Y	Y	N	N	N	N	N	N	Not targeted to those with asthma
74	Asthma Dodge	Google Play	Y	N	Y	Y	N	N	N	N	N	N	Not targeted to those with asthma
75	Asthma Educator Exam Prep 2017 Edition	Apple	Y	N	Y	Y	N	Y	N	N	N	N	Primarily targeted towards healthcare professionals
76	Asthma Educator Exam Quiz	Google Play	Y	N	Y	Y	N	Y	N	N	N	N	Primarily targeted towards healthcare professionals
77	Asthma Educator Flashcards	Google Play	Y	N	Y	Y	N	Y	N	N	N	N	Primarily targeted towards healthcare professionals
78	Asthma Educator Practice Test & Exam Review App	Google Play	Y	N	Y	Y	N	Y	N	N	N	N	Primarily targeted towards healthcare professionals
79	Asthma Educator Quiz Prep Pro	Google Play	Y	N	Y	Y	N	Y	N	N	N	N	Primarily targeted towards healthcare professionals
80	Asthma Educator Test Prep	Google Play	Y	N	Y	Y	N	Y	N	N	N	N	Primarily targeted towards healthcare professionals
81	Asthma educator test prep PRO	Google Play	Y	N	Y	Y	N	Y	N	N	N	N	Primarily targeted towards healthcare professionals
82	Asthma Explorers Club	Apple	Y	Y	Y	Y	N	N	N	N	Y	N	Designed for children with asthma
85	Asthma in Childhood Remedies	Google Play	Y	Y	Y	Y	N	N	N	N	Y	N	Designed for children with asthma
97	Asthma Tracker Chance	Apple	Y	N	Y	Y	N	Y	N	N	Y	N	Primarily targeted towards healthcare professionals
98	Asthma Tracker Chance - Asthma Predictive Index	Google Play	Y	N	Y	Y	N	Y	N	N	Y	N	Primarily targeted towards healthcare professionals
99	Asthma Treatment in Hindi	Google Play	Y	Y	Y	N	N	N	Y	N	N	N	Not written in English
100	Asthma: Causes, diagnosis and treatment	Google Play	Y	Y	Y	Y	N	N	N	N	N	N	Primarily targeted towards healthcare professionals
102	Asthma+me	Apple	Y	Y	Y	Y	N	N	N	N	Y	N	Designed for children with asthma
103	Asthma+me	Google Play	Y	Y	Y	Y	N	N	N	N	N	N	Designed for children with asthma
105	AsthmaHelp	Apple	Y	Y	Y	Y	N	N	N	N	Y	N	Designed for children with asthma
112	ASTHMAXcel - दमा नियंत्रण साधन	Google Play	Y	Y	Y	N	N	N	Y	N	N	N	Not written in English
122	AstmaBox	Google Play	Y	N	Y	Y	N	Y	N	N	N	N	Primarily targeted towards healthcare professionals
123	Astmatti	Google Play	Y	Y	Y	N	N	N	Y	N	N	N	Not written in English
124	ATS Journals App	Apple	N	N	Y	Y	Y	Y	N	N	N	N	Primarily targeted towards healthcare professionals
125	Attentis ® -Smart Sensors	Google Play	N	N	Y	Y	Y	N	N	N	N	N	Not primarily related to asthma
126	Audio Player (Breathing Apps)	Google Play	N	Y	Y	Y	Y	N	N	N	N	N	Not primarily related to asthma
127	Austin Allergy Tracker	Apple	N	Y	Y	Y	Y	N	N	N	N	N	Not primarily related to asthma
128	Balloon (Breathing Game)	Apple	Y	Y	Y	Y	N	N	N	N	Y	N	Designed for children with asthma
129	Balloon (Breathing Games)	Google Play	Y	Y	Y	Y	N	N	N	N	Y	N	Designed for children with asthma
130	Bangla Homeopathic Treatment হোমিওপ্যাথিক চিকিৎসা	Google Play	N	N	Y	N	Y	N	Y	N	N	N	Not written in English
131	Beach Walk (Breathing Apps)	Apple	Y	Y	Y	Y	N	N	N	N	Y	N	Designed for children with asthma
132	Bearable - symptoms and mood tracker	Google Play	N	N	Y	Y	Y	N	N	N	N	N	Not primarily related to asthma
133	BellyBio-Interactive Breathing	Apple	N	N	Y	Y	Y	N	N	N	N	N	Not primarily related to asthma
134	BHB Breathing exercises, Wim Hof, Apnea training	Google Play	N	N	Y	Y	Y	N	N	N	N	N	Not primarily related to asthma
135	Bionica	Apple	N	N	Y	Y	Y	N	N	N	N	N	Not primarily related to asthma
136	Bowling (Breathing Games)	Apple	Y	Y	Y	Y	N	N	N	N	Y	N	Designed for children with asthma
137	Bowling (Breathing Games)	Google Play	Y	Y	Y	Y	N	N	N	N	Y	N	Designed for children with asthma
138	Breah-breathing exercises	Apple	N	N	Y	Y	Y	N	N	N	N	N	Not primarily related to asthma
139	Breath Ball Breathing Exercise	Apple	N	N	Y	Y	Y	N	N	N	N	N	Not primarily related to asthma
140	Breath Ball: The Stress Relieve Breathing Exercise	Google Play	N	N	Y	Y	Y	N	N	N	N	N	Not primarily related to asthma
141	Breath Counter	Google Play	N	N	Y	Y	Y	N	N	N	N	N	Not primarily related to asthma
144	Breathenow Breathing Exercises	Apple	N	N	Y	Y	Y	N	N	N	N	N	Not primarily related to asthma
147	Breathing Downhill 2 (Breathing Games)	Apple	Y	Y	Y	Y	N	N	N	N	Y	N	Designed for children with asthma
148	Breathing Downhill 3 (Breathing Games)	Apple	Y	Y	Y	Y	N	N	N	N	Y	N	Designed for children with asthma	GOOD LOOKING APP
149	Breathing Exercises	Google Play	N	N	Y	Y	Y	N	N	N	N	N	Not primarily related to asthma
150	Breathly-Just Breathe	Google Play	N	N	Y	Y	Y	N	N	N	N	N	Not primarily related to asthma
151	Bubble Medical	Apple	N	N	Y	Y	Y	N	N	N	N	N	Not primarily related to asthma
152	ButeykoClinic	Google Play	N	Y	Y	Y	Y	N	N	N	N	N	Not primarily related to asthma
153	Butterflies (Breathing Games)	Apple	Y	Y	Y	Y	N	N	N	N	Y	N	Designed for children with asthma
154	Butterflies (Breathing Games)	Google Play	Y	Y	Y	Y	N	N	N	N	Y	N	Designed for children with asthma
158	Chemical Maze-Shopping Companion	Apple	N	N	Y	Y	Y	N	N	N	N	N	Not primarily related to asthma
159	Children's Health Asthma Buddy	Apple	Y	Y	Y	Y	N	N	N	N	Y	N	Designed for children with asthma
161	Classical Acupuncutre Clinic	Google Play	N	Y	Y	Y	Y	N	N	N	N	N	Not primarily related to asthma
162	Clean your lungs	Google Play	N	N	Y	Y	Y	N	N	N	N	N	Not primarily related to asthma
163	cliexa-COPD	Google Play	N	N	Y	Y	Y	N	N	N	N	N	Not primarily related to asthma
164	COPD Disease (Bedieman)	Google Play	N	N	Y	Y	Y	N	N	N	N	N	Not primarily related to asthma
165	COPD Disease (clean queen)	Google Play	N	N	Y	Y	Y	N	N	N	N	N	Not primarily related to asthma
166	COPD Support	Google Play	N	N	Y	Y	Y	N	N	N	N	N	Not primarily related to asthma
168	Crossy Road	Google Play	N	N	Y	Y	Y	N	N	N	N	N	Not primarily related to asthma
169	Cut the Rope Experiments	Google Play	N	N	Y	Y	Y	N	N	N	N	N	Not primarily related to asthma
170	Cyberpoli-deskundig advies	Google Play	N	Y	N	N	Y	N	N	N	Y	N	Designed for children with asthma
171	Dagens Pollental	Google Play	N	N	Y	Y	Y	N	Y	N	N	N	Not written in English
172	Daily Mudras (Yoga)-For Health & Fitness	Google Play	N	Y	Y	Y	Y	N	N	N	N	N	Not primarily related to asthma
175	Dandelion (Breathing Games)	Apple	Y	Y	Y	Y	N	N	N	N	Y	N	Designed for children with asthma
176	Dandelion (Breathing Games)	Google Play	Y	Y	Y	Y	N	N	N	N	Y	N	Designed for children with asthma
177	Dandelions (Breathing Games)	Apple	Y	Y	Y	Y	N	N	N	N	Y	N	Designed for children with asthma
178	Diseases Symptoms & Treatment Dictionary	Google Play	N	N	Y	Y	Y	Y	N	N	N	N	Primarily targeted towards healthcare professionals
179	Dr Pandey's Children's Clinic	Google Play	N	Y	Y	Y	Y	N	N	N	Y	N	Designed for children with asthma
181	EAACI Events	Apple	N	N	Y	Y	Y	Y	N	N	N	N	Primarily targeted towards healthcare professionals
182	Eagle (Breathing Apps)	Apple	Y	Y	Y	Y	N	N	N	N	Y	N	Designed for children with asthma
183	Eagle (Breathing Games)	Google Play	Y	Y	Y	Y	N	N	N	N	Y	N	Designed for children with asthma
185	ebooks.in.th	Apple	N	N	Y	N	Y	N	Y	N	N	N	Not written in English
186	Effective Home Remedies-Natural Cure	Google Play	N	Y	Y	Y	Y	N	N	N	N	N	Not primarily related to asthma
187	Effic'Asthme	Google Play	Y	Y	Y	N	N	N	Y	N	Y	N	Not written in English
188	Eolis Mobile	Google Play	N	Y	Y	Y	Y	N	N	N	N	N	Not primarily related to asthma
189	ERS Connect	Apple	N	N	Y	Y	Y	Y	N	N	N	N	Primarily targeted towards healthcare professionals
191	Family Allergy & Asthma	Apple	N	Y	Y	Y	Y	N	N	N	N	N	Not primarily related to asthma
192	Family HQ: Baby & Child Health App	Google Play	N	Y	Y	Y	Y	N	N	N	Y	N	Designed for children with asthma
193	Fast Tract Diet	Apple	N	N	Y	Y	Y	N	N	N	N	N	Not primarily related to asthma
195	FindAir Research	Google Play	Y	Y	Y	Y	N	Y	N	N	N	N	Primarily targeted towards healthcare professionals
197	Flow-Air Pollution Sensor	Apple	N	Y	Y	Y	Y	N	N	N	N	N	Not primarily related to asthma
198	Flow-Depression	Google Play	N	N	Y	Y	Y	N	N	N	N	N	Not primarily related to asthma
199	Food Additives 2	Apple	N	Y	N	N	Y	N	N	N	N	N	Not primarily related to asthma
200	Food Additives 2+	Apple	N	Y	N	N	Y	N	N	N	N	N	Not primarily related to asthma
201	GEMA Inhaladores	Google Play	Y	N	Y	N	N	Y	Y	N	N	N	Not written in English
202	GINA Severe Asthma	Google Play	Y	N	Y	Y	N	Y	N	N	N	N	Primarily targeted towards healthcare professionals
203	GoKart (Breathing Games)	Apple	Y	Y	Y	Y	N	N	N	N	Y	N	Designed for children with asthma
204	GOLD 2021 Pocket Guide	Google Play	N	N	Y	Y	Y	Y	N	N	N	N	Primarily targeted towards healthcare professionals
205	GOLD COPD-Chronic Opstructive Pulmonary Disease	Google Play	N	N	Y	Y	Y	Y	N	N	N	N	Primarily targeted towards healthcare professionals
208	Hay Fever Allergy	Google Play	N	Y	Y	Y	Y	N	N	N	N	N	Not primarily related to asthma
209	Hay Fever Treatment and Symptoms	Google Play	N	N	Y	Y	Y	N	N	N	N	N	Not primarily related to asthma
210	Hay Fever: Causes, Diagnosis and Treatment	Google Play	N	N	Y	Y	Y	N	N	N	N	N	Not primarily related to asthma
211	HC and - Astma	Google Play	Y	Y	Y	N	N	N	Y	N	Y	N	Not written in English
212	Headspace: Meditation and Sleep	Google Play	N	N	Y	Y	Y	N	N	N	N	N	Not primarily related to asthma
213	Health Education	Google Play	N	Y	Y	Y	Y	N	N	N	N	N	Not primarily related to asthma
214	Health information	Apple	N	N	Y	Y	Y	N	N	N	N	N	Not primarily related to asthma
215	Health mapper-the app for monitoring Any long-term health condition	Apple	N	N	N	Y	Y	N	N	Y	N	N	Removed from App store
216	Health Tracking from Doctor Care Anywhere	Apple	N	Y	Y	Y	Y	N	N	N	N	N	Not primarily related to asthma
217	Healthper	Apple	N	N	Y	Y	Y	N	N	N	N	N	Not primarily related to asthma
218	HealthUnlocked Communities	Apple	N	Y	Y	Y	Y	N	N	N	N	N	Not primarily related to asthma
219	Healthy Lungs	Google Play	N	N	Y	Y	Y	N	N	N	N	N	Not primarily related to asthma
220	Help for Kids Health and Diet	Google Play	N	Y	Y	Y	Y	N	N	N	Y	N	Designed for children with asthma
221	Herupa Smart Mesh Plus	Google Play	Y	Y	Y	Y	N	N	N	N	Y	N	Designed for children with asthma
222	Home Remedies	Google Play	N	Y	Y	Y	Y	N	N	N	N	N	Not primarily related to asthma
223	Home Remedies - Natural Treatment	Google Play	N	Y	Y	Y	Y	N	N	N	N	N	Not primarily related to asthma
224	Home remedies & natural Tips-Organic Treatment	Google Play	N	Y	Y	Y	Y	N	N	N	N	N	Not primarily related to asthma
225	Home remedies for cough (Digital Info Hub)	Google Play	N	Y	Y	Y	Y	N	N	N	N	N	Not primarily related to asthma
226	Home Remedies for Cough (Healthcare IT)	Google Play	N	Y	Y	Y	Y	N	N	N	N	N	Not primarily related to asthma
227	Home Remedies: Natural Cure for All Diseases	Google Play	N	Y	Y	Y	Y	N	N	N	N	N	Not primarily related to asthma
228	Home Remedy for Allergy	Google Play	N	Y	Y	Y	Y	N	N	N	N	N	Not primarily related to asthma
230	HOW TO QUIT SMOKING HELP GUIDE	Google Play	N	N	Y	Y	Y	N	N	N	N	N	Not primarily related to asthma
232	Hyfe Cough Tracker	Apple	N	N	Y	Y	Y	N	N	N	N	N	Not primarily related to asthma
233	IAM Medical Guidelines	Apple	N	N	Y	Y	Y	Y	N	N	N	N	Primarily targeted towards healthcare professionals
234	ihanwel Awareness	Apple	N	N	Y	Y	Y	N	N	N	N	N	Not primarily related to asthma
238	InnerHour Self-Care Therapy: Anxiety & Depression	Google Play	N	N	Y	Y	Y	N	N	N	N	N	Not primarily related to asthma
241	iQiGongOne	Apple	N	Y	Y	Y	Y	N	N	N	N	N	Not primarily related to asthma
242	iSpirometry	Google Play	N	N	Y	Y	Y	N	N	N	N	N	Not primarily related to asthma
243	Jet Ski (Breathing Games)	Google Play	Y	Y	Y	Y	N	N	N	N	Y	N	Designed for children with asthma
244	juli chronic condition tracker	Apple	N	Y	Y	Y	Y	N	N	N	N	N	Not primarily related to asthma
245	Kata-Deine Inhalationshilfe	Apple	Y	Y	Y	N	N	N	Y	N	N	N	Not written in English
246	Kata-Deine Inhalationshilfe	Google Play	Y	Y	Y	N	N	N	Y	N	N	N	Not written in English
247	Kayaking (Breathing Games)	Apple	Y	Y	Y	Y	N	N	N	N	Y	N	Designed for children with asthma
248	Kayaking (Breathing Games)	Google Play	Y	Y	Y	Y	N	N	N	N	Y	N	Designed for children with asthma
249	Kemilex	Google Play	N	Y	Y	Y	Y	N	N	N	N	N	Not primarily related to asthma
252	King of Thieves	Google Play	N	N	Y	Y	Y	N	N	N	N	N	Not primarily related to asthma
255	Kite (Breathing Games)	Apple	Y	Y	Y	Y	N	N	N	N	Y	N	Designed for children with asthma
257	Lecturio: Online Video Kurse	Apple	N	N	Y	N	Y	N	Y	N	N	N	Not written in English
258	Livi-See a GP by Video	Google Play	N	N	Y	Y	Y	N	N	N	N	N	Not primarily related to asthma
259	Lotus Meditation (Breathing Apps)	Apple	Y	Y	Y	Y	N	N	N	N	Y	N	Designed for children with asthma
260	Lull-Waves of Calm	Apple	N	N	Y	Y	Y	N	N	N	N	N	Not primarily related to asthma
261	Lung Health for Kids	Apple	Y	Y	Y	Y	N	N	N	N	Y	N	Designed for children with asthma
262	Lung Health for Kids (Menzies May 2020)	Google Play	Y	Y	Y	Y	N	N	N	N	Y	N	Designed for children with asthma
263	Lung Health for Kids (Menzies Nov 2020)	Google Play	Y	Y	Y	Y	N	N	N	N	Y	N	Designed for children with asthma
264	Mask	Google Play	N	N	Y	Y	Y	N	N	N	N	N	Not primarily related to asthma
267	MEDePRO	Google Play	N	N	Y	Y	Y	Y	N	N	N	N	Primarily targeted towards healthcare professionals
268	Melbourne Pollen Count	Apple	N	Y	Y	Y	Y	N	N	N	N	N	Not primarily related to asthma
269	Melbourne Pollen Count	Google Play	N	Y	Y	Y	Y	N	N	N	N	N	Not primarily related to asthma
271	Mila Air	Apple	N	N	Y	Y	Y	N	N	N	N	N	Not primarily related to asthma
273	Mod Asthma Predicitive Index	Apple	Y	N	Y	Y	N	N	N	N	Y	N	Designed for children with asthma
274	Modified Asthma Predictive Index	Google Play	Y	N	Y	Y	N	N	N	N	Y	N	Designed for children with asthma
275	Mon Asthme par Carnet de Sante.org	Google Play	Y	Y	Y	N	N	N	Y	N	N	N	Not written in English
276	Music Cyma	Apple	N	Y	Y	Y	Y	N	N	N	N	N	Not primarily related to asthma
277	Music Therapy-Sleep, stress, arthritis, obesi	Apple	N	N	Y	Y	Y	N	N	N	N	N	Not primarily related to asthma
278	My AQI Air-PM2.5/Pollution	Apple	N	Y	Y	Y	Y	N	N	N	N	N	Not primarily related to asthma
280	my mHealth	Apple	N	Y	Y	Y	Y	N	N	N	N	N	Not primarily related to asthma
281	my mhealth	Google Play	N	Y	Y	Y	Y	N	N	N	N	N	Not primarily related to asthma
282	My Respiratory System Anatomy	Apple	N	N	Y	Y	Y	Y	N	N	N	N	Primarily targeted towards healthcare professionals
283	myAIR	Google Play	Y	N	Y	Y	N	Y	N	N	N	N	Primarily targeted towards healthcare professionals
284	MyAQI	Apple	N	Y	Y	Y	Y	N	N	N	N	N	Not primarily related to asthma
286	MySpira	Apple	Y	Y	Y	Y	N	N	N	N	Y	N	Designed for children with asthma
287	MySpira	Google Play	Y	Y	Y	Y	N	N	N	N	Y	N	Designed for children with asthma
288	Nature 1 (Breathing Apps)	Apple	Y	Y	Y	Y	N	N	N	N	Y	N	Designed for children with asthma
291	NHS Wales: Asthmahub for Parents	Google Play	Y	N	Y	Y	N	N	N	N	Y	N	Designed for children with asthma
292	NIH: Arthritis	Google Play	N	N	Y	Y	Y	N	N	N	N	N	Not primarily related to asthma
294	Nurse Test Lite-Nursing and Paramedi	Apple	N	N	Y	Y	Y	Y	N	N	N	N	Primarily targeted towards healthcare professionals
298	Our Journey with Asthma	Apple	Y	Y	Y	Y	N	N	N	N	Y	N	Designed for children with asthma
299	Paediatric Emergencies	Google Play	N	N	Y	Y	Y	Y	N	N	N	N	Primarily targeted towards healthcare professionals
300	Pain Tracker	Apple	N	N	Y	Y	Y	N	N	N	N	N	Not primarily related to asthma
301	PatientMpower	Apple	N	N	Y	Y	Y	N	N	N	N	N	Not primarily related to asthma
303	Peak Flow Calculator	Google Play	N	N	Y	Y	Y	Y	N	N	N	N	Primarily targeted towards healthcare professionals
306	Ped Asthma Severity Score	Apple	Y	Y	Y	Y	N	N	N	N	Y	N	Designed for children with asthma
307	Pediatric Asthma Risk Score	Apple	Y	N	Y	Y	N	Y	N	N	Y	N	Primarily targeted towards healthcare professionals
308	Pediatric Asthma Severity	Apple	Y	N	Y	Y	N	Y	N	N	Y	N	Primarily targeted towards healthcare professionals
309	Pediatric Asthma Severity Score	Google Play	Y	N	Y	Y	N	Y	N	N	Y	N	Primarily targeted towards healthcare professionals
310	Pediatric Asthma Severity Score-Asthma Tracker	Google Play	Y	N	Y	Y	N	Y	N	N	Y	N	Primarily targeted towards healthcare professionals
311	Pediatric Disease and Treatment	Google Play	N	Y	Y	Y	Y	N	N	N	Y	N	Designed for children with asthma
312	Pediatric Diseases and Treatment	Google Play	N	Y	Y	Y	Y	N	N	N	Y	N	Designed for children with asthma
313	Pediatric Pulmonology	Google Play	N	N	Y	Y	Y	Y	N	N	Y	N	Primarily targeted towards healthcare professionals
316	Pet Breath Counter	Google Play	N	N	Y	Y	Y	N	N	N	N	N	Not primarily related to asthma
317	Physiotherapy	Google Play	N	Y	Y	Y	Y	N	N	N	N	N	Not primarily related to asthma
318	Pill Reminder & Medication Tracker-TakeYourPills	Google Play	N	Y	Y	Y	Y	N	N	N	N	N	Not primarily related to asthma
319	Pill Reminder with tablet & Medication Tracker	Google Play	N	Y	Y	Y	Y	N	N	N	N	N	Not primarily related to asthma
320	Pinwheel (Breathing Games)	Apple	Y	Y	Y	Y	N	N	N	N	Y	N	Designed for children with asthma
321	Plume Labs: Air Quality App	Apple	N	Y	Y	Y	Y	N	N	N	N	N	Not primarily related to asthma
322	Pneumonia Disease	Google Play	N	N	Y	Y	Y	N	N	N	N	N	Not primarily related to asthma
323	Pollen Wise-What's in your air, when and where	Google Play	N	Y	Y	Y	Y	N	N	N	N	N	Not primarily related to asthma
324	Practice Nurse	Apple	N	N	Y	Y	Y	Y	N	N	N	N	Primarily targeted towards healthcare professionals
325	PRAM Score-Paediatric Asthma	Google Play	Y	N	Y	Y	N	Y	N	N	Y	N	Primarily targeted towards healthcare professionals
326	PRAM Score-Pediatric Asthma	Apple	Y	N	Y	Y	N	Y	N	N	Y	N	Primarily targeted towards healthcare professionals
327	Prana Breath: Calm & Meditate	Google Play	N	Y	Y	Y	Y	N	N	N	N	N	Not primarily related to asthma
328	Pranayama Free	Google Play	N	Y	Y	Y	Y	N	N	N	N	N	Not primarily related to asthma
329	PRISMS	Google Play	Y	Y	Y	Y	N	N	N	N	Y	N	Designed for children with asthma
335	Pulmonary Board Review	Google Play	N	N	Y	Y	Y	Y	N	N	N	N	Primarily targeted towards healthcare professionals
336	Pulmonary Questionnaire	Google Play	Y	N	Y	Y	N	Y	N	N	N	N	Primarily targeted towards healthcare professionals
337	Pulmonary Screener	Google Play	Y	N	Y	Y	N	Y	N	N	N	N	Primarily targeted towards healthcare professionals
338	Pulmonary Screener v2	Google Play	Y	N	Y	Y	N	Y	N	N	N	N	Primarily targeted towards healthcare professionals
339	Pulmonology and Allergy	Apple	N	N	Y	Y	Y	Y	N	N	N	N	Primarily targeted towards healthcare professionals
340	Rafi Tone Int	Apple	Y	Y	Y	Y	N	N	N	N	Y	N	Designed for children with asthma
341	Rafi Tone Int	Google Play	Y	Y	Y	Y	N	N	N	N	Y	N	Designed for children with asthma
342	Reduce Anxiety (Breathing Apps)	Apple	N	Y	Y	Y	Y	N	N	N	N	N	Not primarily related to asthma
343	RESPICON	Google Play	N	N	Y	Y	Y	Y	N	N	N	N	Primarily targeted towards healthcare professionals
344	Respiratory Diseases	Apple	N	N	Y	Y	Y	Y	N	N	N	N	Primarily targeted towards healthcare professionals
345	Respiratory diseases and respiratory therapy	Google Play	N	N	Y	Y	Y	Y	N	N	N	N	Primarily targeted towards healthcare professionals
346	Respiratory System Anatomy	Google Play	N	N	Y	Y	Y	Y	N	N	N	N	Primarily targeted towards healthcare professionals
347	Respiratory Therapy Flashcards	Google Play	N	N	Y	Y	Y	Y	N	N	N	N	Primarily targeted towards healthcare professionals
348	Respirology	Apple	N	N	Y	Y	Y	Y	N	N	N	N	Primarily targeted towards healthcare professionals
349	Respirology Case Reports	Apple	N	N	Y	Y	Y	Y	N	N	N	N	Primarily targeted towards healthcare professionals
353	River Walk (Breathing Apps)	Apple	Y	Y	Y	Y	N	N	N	N	Y	N	Designed for children with asthma
354	River Walk (Breathing Games)	Google Play	Y	Y	Y	Y	N	N	N	N	Y	N	Designed for children with asthma
355	Road Bike (breathing Apps)	Apple	Y	Y	Y	Y	N	N	N	N	Y	N	Designed for children with asthma
356	Road Rally (Breathing VR)	Apple	Y	Y	Y	Y	N	N	N	N	Y	N	Designed for children with asthma
357	Rocket (Breathing Games)	Google Play	Y	Y	Y	Y	N	N	N	N	Y	N	Designed for children with asthma
358	Rollercoaster (Breathing Games)	Apple	Y	Y	Y	Y	N	N	N	N	Y	N	Designed for children with asthma
359	Runner (Breathing Games)	Google Play	Y	Y	Y	Y	N	N	N	N	Y	N	Designed for children with asthma
360	RxCOMPLi	Google Play	N	Y	Y	Y	Y	N	N	N	N	N	Not primarily related to asthma
361	Sai Eye Allergy Asthma Hospital	Google Play	N	Y	Y	Y	Y	N	N	N	N	N	Not primarily related to asthma
364	Sandwhich!	Google Play	N	N	Y	Y	Y	N	N	N	N	N	Not primarily related to asthma
367	SANIQ Heart-Blood Pressure & Pulse	Google Play	N	N	Y	Y	Y	N	N	N	N	N	Not primarily related to asthma
369	Self Cure home remedies for disease and illness	Google Play	N	Y	Y	Y	Y	N	N	N	N	N	Not primarily related to asthma
370	Selikoff Occupational Safety	Google Play	N	Y	Y	Y	Y	N	N	N	N	N	Not primarily related to asthma
371	Sensio Air, Pollen & Pollution, allergy tracker	Google Play	N	Y	Y	Y	Y	N	N	N	N	N	Not primarily related to asthma
372	Sensio Air: Allergy Tracker	Apple	N	Y	Y	Y	Y	N	N	N	N	N	Not primarily related to asthma
373	Shen-Acupuncture	Google Play	N	Y	Y	Y	Y	N	N	N	N	N	Not primarily related to asthma
375	Simple Symptom Diary	Google Play	N	Y	Y	Y	Y	N	N	N	N	N	Not primarily related to asthma
376	Ski Jump (Breathing VR)	Apple	Y	Y	Y	Y	N	N	N	N	Y	N	Designed for children with asthma
377	Skiing (Breathing Games)	Apple	Y	Y	Y	Y	N	N	N	N	Y	N	Designed for children with asthma
382	Smog Report	Apple	N	N	Y	Y	Y	N	N	N	N	N	Not primarily related to asthma
383	Soap Cutting- Satisfying ASMR	Google Play	N	N	Y	Y	Y	N	N	N	N	N	Not primarily related to asthma
385	SpiroHome	Apple	N	Y	Y	Y	Y	N	N	N	N	N	Not primarily related to asthma
386	SpiroHome	Google Play	N	Y	Y	Y	Y	N	N	N	N	N	Not primarily related to asthma
387	Spiromagic	Google Play	N	Y	Y	Y	Y	N	N	N	N	N	Not primarily related to asthma
388	Spirometry Report	Google Play	N	N	Y	Y	Y	Y	N	N	N	N	Primarily targeted towards healthcare professionals
389	Steady-Breathing Meditation for Stress & Anxiety	Google Play	N	Y	Y	Y	Y	N	N	N	N	N	Not primarily related to asthma
390	Swimmer (Breathing Games)	Google Play	Y	Y	Y	Y	N	N	N	N	Y	N	Designed for children with asthma
391	Symptomate-Symtom checker	Google Play	N	N	Y	Y	Y	N	N	N	N	N	Not primarily related to asthma
392	Talli Symptom Tracker	Apple	N	N	Y	Y	Y	N	N	N	N	N	Not primarily related to asthma
393	telemediq	Google Play	N	Y	Y	Y	Y	N	N	N	N	N	Not primarily related to asthma
394	Test your lung health in a simple way	Google Play	N	N	Y	Y	Y	N	N	N	N	N	Not primarily related to asthma
395	The Easy Cure process	Google Play	N	N	Y	Y	Y	N	N	N	N	N	Not primarily related to asthma
396	Tichron Virtual Pet	Google Play	N	Y	Y	Y	Y	N	N	N	N	N	Not primarily related to asthma
397	Totaal-Asthma and Allergies	Apple	N	Y	Y	Y	Y	N	N	N	N	N	Not primarily related to asthma
398	TOTAAL-Asthma and Allergies	Google Play	N	Y	Y	Y	Y	N	N	N	N	N	Not primarily related to asthma
400	Tummo Breath	Google Play	N	N	Y	Y	Y	N	N	N	N	N	Not primarily related to asthma
401	Universal Breathing-Pranayama	Apple	N	Y	Y	Y	Y	N	N	N	N	N	Not primarily related to asthma
402	Universal Breathing-Pranayama Lite	Apple	N	Y	Y	Y	Y	N	N	N	N	N	Not primarily related to asthma
403	Upenyu-Health Tips, Suicide Prevention Calendar	Google Play	N	Y	Y	Y	Y	N	N	N	N	N	Not primarily related to asthma
404	Urticaria	Google Play	N	N	Y	Y	Y	N	N	N	N	N	Not primarily related to asthma
408	Walk (Breathing Apps)	Apple	Y	Y	Y	Y	N	N	N	N	Y	N	Designed for children with asthma
409	Wanngi Health Tracker	Apple	N	N	Y	Y	Y	N	N	N	N	N	Not primarily related to asthma
410	Wash Mnl Pulmonary Medicine Subspecialty Consult	Google Play	N	N	Y	Y	Y	Y	N	N	N	N	Primarily targeted towards healthcare professionals
411	WheezeMonitor	Google Play	Y	Y	Y	Y	N	N	N	N	Y	N	Designed for children with asthma
414	Wingsuit Flight (Breathing VR)	Apple	Y	Y	Y	Y	N	N	N	N	Y	N	Designed for children with asthma
415	Wizdy Pets	Google Play	Y	Y	Y	Y	N	N	N	N	Y	N	Designed for children with asthma
418	XXIV World Congress of Asthma	Google Play	Y	N	Y	Y	N	Y	N	N	N	N	Primarily targeted towards healthcare professionals
419	Yoga (Breathing Apps)	Apple	Y	Y	Y	Y	N	N	N	N	Y	N	Designed for children with asthma
420	YouTube	Google Play	N	N	Y	Y	Y	N	N	N	N	N	Not primarily related to asthma
421	ZibdyHealth	Apple	N	N	Y	Y	Y	N	N	N	N	N	Not primarily related to asthma
422	Бронхиальная астма. Симптомы и советы (by OIMal non-English App)	Google Play	Y	Y	Y	N	N	N	Y	N	N	N	Not written in English
18	AioCare Patient	Apple	Y	Y	Y	Y	N	N	N	N	N	Y
19	AioCare Patient	Google Play	Y	Y	Y	Y	N	N	N	N	N	Y
53	ASTHMA	Apple	Y	Y	Y	Y	N	N	N	N	N	Y
56	Asthma (Dagana Apps)	Google Play	Y	Y	Y	Y	N	N	N	N	N	Y
57	Asthma (Health care IT)	Google Play	Y	Y	Y	Y	N	N	N	N	N	Y
61	Asthma 101 by GoLearningBus	Google Play	Y	Y	Y	Y	N	N	N	N	N	Y
63	Asthma and Allergy Healing	Google Play	Y	Y	Y	Y	N	N	N	N	N	Y
64	Asthma and Cold & Flu by GoLearningBus	Apple	Y	Y	Y	Y	N	N	N	N	N	Y
66	Asthma Aust - Asthma First Aid	Google Play	Y	Y	Y	Y	N	N	N	N	N	Y
67	Asthma Australia Asthma First Aid	Apple	Y	Y	Y	Y	N	N	N	N	N	Y
68	Asthma Chat	Apple	Y	Y	Y	Y	N	N	N	N	N	Y
72	Asthma Disease Guide	Google Play	Y	Y	Y	Y	N	N	N	N	N	Y
83	Asthma Help	Google Play	Y	Y	y	Y	N	N	N	N	N	Y
84	Asthma In Check-Health Diary	Apple	Y	Y	Y	Y	N	N	N	N	N	Y
86	Asthma Inhlaer Diary	Google Play	Y	Y	Y	Y	N	N	N	N	N	Y
87	Asthma Insight	Apple	Y	Y	Y	Y	N	N	N	N	N	Y
88	Asthma Instant Relief With Acupressure Point	Apple	Y	Y	Y	Y	N	N	N	N	N	Y
89	Asthma Management	Google Play	Y	Y	Y	Y	N	N	N	N	N	Y
90	Asthma Manager	Apple	Y	Y	Y	Y	N	N	N	N	N	Y
91	Asthma Medications Guide	Google Play	Y	Y	Y	Y	N	N	N	N	N	Y
92	Asthma Medications, asthma causes	Google Play	Y	Y	Y	Y	N	N	N	N	N	Y
93	Asthma Protocols	Google Play	Y	Y	Y	Y	N	N	N	N	N	Y
94	Asthma Signals	Google Play	Y	Y	Y	Y	N	N	N	N	N	Y
95	Asthma Test	Apple	Y	Y	Y	Y	N	N	N	N	N	Y
96	Asthma Tracker	Apple	Y	Y	Y	Y	N	N	N	N	N	Y
101	ASTHMA: Management	Google Play	Y	Y	Y	Y	N	N	N	N	N	Y
104	AsthmApp	Google Play	Y	Y	Y	Y	N	N	N	N	N	Y
106	AsthmaMD	Apple	Y	Y	Y	Y	N	N	N	N	N	Y
107	AsthmaMD	Google Play	Y	Y	Y	Y	N	N	N	N	N	Y
108	AsthmaPRO	Google Play	Y	Y	Y	Y	N	N	N	N	N	Y
109	asthmaTrack	Apple	Y	Y	Y	Y	N	N	N	N	N	Y
110	AsthmaXcel	Apple	Y	Y	Y	Y	N	N	N	N	N	Y
111	ASTHMAXcel	Google Play	Y	Y	Y	Y	N	N	N	N	N	Y
113	ASTHMAXcel Adventures	Apple	Y	Y	Y	Y	N	N	N	N	N	Y
114	ASTHMAXcel Adventures	Google Play	Y	Y	Y	Y	N	N	N	N	N	Y
115	AsthmaXcel ED	Apple	Y	Y	Y	Y	N	N	N	N	N	Y
116	ASTHMAXcel ED	Google Play	Y	Y	Y	Y	N	N	N	N	N	Y
117	ASTHMAXcel Perception	Apple	Y	Y	Y	Y	N	N	N	N	N	Y
118	ASTHMAXcel Perception	Google Play	Y	Y	Y	Y	N	N	N	N	N	Y
119	ASTHMAXcel PRO	Apple	Y	Y	Y	Y	N	N	N	N	N	Y
120	ASTHMAXcel PRO	Google Play	Y	Y	Y	Y	N	N	N	N	N	Y
121	AsthmX	Google Play	Y	Y	Y	Y	N	N	N	N	N	Y
142	Breathcount: Asthma app	Google Play	Y	Y	Y	Y	N	N	N	N	N	Y
143	Breathe for Asthma and COPD	Apple	Y	Y	Y	Y	N	N	N	N	N	Y
145	BreatheSmart	Apple	Y	Y	Y	Y	N	N	N	N	N	Y
146	BreatheSmart	Google Play	Y	Y	Y	Y	N	N	N	N	N	Y
155	cair	Google Play	Y	Y	Y	Y	Y	N	N	N	N	Y
156	Cair Sensor	Apple	Y	Y	Y	Y	Y	N	N	N	N	Y
157	CheckHealth	Google Play	Y	Y	Y	Y	N	N	N	N	N	Y
160	Chronic Asthma	Google Play	Y	Y	Y	Y	N	N	N	N	N	Y
167	Cough Tracker	Apple	Y	Y	Y	Y	N	N	N	N	N	Y
173	DailyBreath - Allergy & Asthma	Google Play	Y	Y	Y	Y	N	N	N	N	N	Y
174	DailyBreath-Allergy & Asthma	Apple	Y	Y	Y	Y	N	N	N	N	N	Y
180	Dr. Lung	Google Play	Y	Y	Y	Y	N	N	N	N	N	Y
184	Easy Peak Flow Diary	Apple	Y	Y	Y	Y	N	N	N	N	N	Y
190	Exercise Asthma & COPD	Apple	Y	Y	Y	Y	N	N	N	N	N	Y
194	FindAir - Asthma Diary	Google Play	Y	Y	Y	Y	N	N	N	N	N	Y
196	FindAir-Asthma Diary	Apple	Y	Y	Y	Y	N	N	N	N	N	Y
206	Hailie	Apple	Y	Y	Y	Y	N	N	N	N	N	Y
207	Hailie-Asthma & COPD Companion	Google Play	Y	Y	Y	Y	N	N	N	N	N	Y
229	Home Remedy for Asthma	Google Play	Y	Y	Y	Y	N	N	N	N	N	Y
231	How to use inhlaher	Apple	Y	Y	Y	Y	N	N	N	N	N	Y
235	Inhale-Inhaler tracking, reminders, and reports	Apple	Y	Y	Y	Y	N	N	N	N	N	Y
236	Inhaler Counter	Apple	Y	Y	Y	Y	N	N	N	N	N	Y
237	Inhaler Tracker	Apple	Y	Y	Y	Y	N	N	N	N	N	Y
239	Insight Lung	Apple	Y	Y	Y	Y	N	N	N	N	N	Y
240	Insight Lung	Google Play	Y	Y	Y	Y	N	N	N	N	N	Y
250	KEVA Asthma Advisor	Apple	Y	Y	Y	Y	N	N	N	N	N	Y
251	Keva Asthma Advisor	Google Play	Y	Y	Y	Y	N	N	N	N	N	Y
253	Kiss myAsthma	Apple	Y	Y	Y	Y	N	N	N	N	N	Y
254	Kiss myAsthma	Google Play	Y	Y	Y	Y	N	N	N	N	N	Y
256	Learn Causes of Asthma	Google Play	Y	Y	Y	Y	N	N	N	N	N	y
265	MASK-air	Apple	Y	Y	Y	Y	N	N	N	N	N	Y
266	MASK-air	Google Play	Y	Y	Y	Y	N	N	N	N	N	Y
270	Meptina Go	Google Play	Y	Y	Y	Y	N	N	N	N	N	Y
272	MIR SMART ONE	Google Play	Y	Y	Y	Y	N	N	N	N	N	Y
279	My Breathefree	Apple	Y	Y	Y	Y	N	N	N	N	N	Y
285	myPeakFlow	Google Play	Y	Y	Y	Y	N	N	N	N	N	Y
289	NHS Wales Asthmahub	Apple	Y	Y	Y	Y	N	N	N	N	N	Y
290	NHS Wales: Asthmahub	Google Play	Y	Y	Y	Y	N	N	N	N	N	Y
293	NIH: Asthma	Google Play	Y	Y	Y	Y	N	N	N	N	N	Y
295	Nutrition Asthma COPD	Apple	Y	Y	Y	Y	N	N	N	N	N	Y
296	NuvoAir Home	Apple	Y	Y	Y	Y	N	N	N	N	N	Y
297	NuvoAir Home:Improve your Respiratory Health	Google Play	Y	Y	Y	Y	N	N	N	N	N	Y
302	Peak Flow	Google Play	Y	Y	Y	Y	N	N	N	N	N	Y
304	PeakAsthma-mobile	Apple	Y	Y	Y	Y	N	N	N	N	N	Y
305	PeakFlow	Google Play	Y	Y	Y	Y	N	N	N	N	N	Y
314	PEF Log-asthma tracker	Apple	Y	Y	Y	Y	N	N	N	N	N	Y
315	PEF Log-asthma tracker	Google Play	Y	Y	Y	Y	N	N	N	N	N	Y
330	Propeller	Apple	Y	Y	Y	Y	N	N	N	N	N	Y
331	Propeller	Google Play	Y	Y	Y	Y	N	N	N	N	N	Y
332	Puff-O-Tron	Apple	Y	Y	Y	Y	N	N	N	N	N	Y
333	Pulmoment	Apple	Y	Y	Y	Y	N	N	N	N	N	Y
334	pulmoment	Google Play	Y	Y	Y	Y	N	N	N	N	N	Y
350	RespiTrac	Google Play	Y	Y	Y	Y	N	N	N	N	N	Y
351	RightBreathe	Apple	Y	Y	Y	Y	N	N	N	N	N	Y
352	RightBreathe	Google Play	Y	Y	Y	Y	N	N	N	N	N	Y
362	SAMSV3	Google Play	Y	Y	Y	Y	N	N	N	N	N	Y
363	SAMSv4	Google Play	Y	Y	Y	Y	N	N	N	N	N	Y
365	SaniQ Asthma	Apple	Y	Y	Y	Y	N	N	N	N	N	Y
366	SaniQ Asthma- Lung & Allergy	Google Play	Y	Y	Y	Y	N	N	N	N	N	Y
368	SAWBO Inhaler	Google Play	Y	Y	Y	Y	N	N	N	N	N	Y
374	Signs & Symptoms Asthma	Apple	Y	Y	Y	Y	N	N	N	N	N	Y
378	Smart ANP	Apple	Y	Y	Y	Y	N	N	N	N	N	Y
379	Smart ANP	Google Play	Y	Y	Y	Y	N	N	N	N	N	Y
380	Smart Asthma: Forecast Asthma	Apple	Y	Y	Y	Y	N	N	N	N	N	Y
381	Smart Asthma: Forecast Asthma with Peak Flow Chart	Google Play	Y	Y	Y	Y	N	N	N	N	N	Y
384	SOS Asthma	Apple	Y	Y	Y	Y	N	N	N	N	N	Y
399	Track Your Asthma	Google Play	Y	Y	Y	Y	N	N	N	N	N	Y
405	use-inhalers	Google Play	Y	Y	Y	Y	N	N	N	N	N	Y
406	VitalFlo Health	Apple	Y	Y	Y	Y	N	N	N	N	N	Y
407	VitalFlo Health	Google Play	Y	Y	Y	Y	N	N	N	N	N	Y
412	Wheezo	Apple	Y	Y	Y	Y	N	N	N	N	N	Y
413	Wheezo	Google Play	Y	Y	Y	Y	N	N	N	N	N	Y
416	X-halo Home	Apple	Y	Y	Y	Y	N	N	N	N	N	Y
417	X-halo Home	Google Play	Y	Y	Y	Y	N	N	N	N	N	Y

## Sheet: DZ Inclusion Exclusion
Reviewer: Daniel Zou	Start Date: 4 Sept 2021	End Date: 4 Septe 2021
Application Information			Inclusion Criteria (Y/N)				Exclusion Criteria (Y/N)					Decision
App Number	Application Name	Marketplace	Primary role related to asthma	Targeted to those with asthma	It can be run on mobile phones	Written in English	Not primarily related to asthma	Primarily targeted towards healthcare professionals	Not written in English	Does not function correctly post download.	Designed for children with asthma	Included? (Y/N)	Reason for Exclusion (if applicable)	Reviewer?
3	7 keys for infant Asthma (PAID)	Apple	Y	Y	Y	Y	N	N	N	N	Y	N	Designed for children with asthma	DZ
4	7 keys for infant Asthma Lite	Apple	Y	Y	Y	Y	N	N	N	N	Y	N	Designed for children with asthma	DZ
8	AAAAI Meetings	Apple	Y	N	Y	Y	N	Y	N	N	N	N	Not targeted to those with asthma	DZ
9	AAP Asthma Tracker for Adolescents	Apple	Y	Y	Y	Y	N	N	N	N	Y	N	Designed for children with asthma	DZ
10	Activ8rlives Health+Wellness	Apple	N	N	Y	Y	Y	N	N	N	N	N	Not primarily related to asthma	DZ
12	Acupressure: Heal Yourself	Apple	N	N	Y	Y	Y	N	N	N	N	N	Not primarily related to asthma	DZ
14	Affirmations (Breathing Games)	Apple	N	N	Y	Y	Y	N	N	N	N	N	Not primarily related to asthma	DZ
20	Air MD Professional Spirometry	Apple	Y	N	Y	Y	N	Y	N	N	N	N	Primarily targeted towards health professionals	DZ
21	Air Quality for Watch	Apple	N	N	N	Y	Y	N	N	N	N	N	Cannot be run on mobile phones	DZ
24	AirIQ	Apple	N	N	Y	Y	Y	N	N	N	N	N	Not primarily related to asthma	DZ
25	Airmine	Apple	N	N	Y	Y	Y	N	N	N	N	N	Not primarily related to asthma	DZ
26	AirRater	Apple	N	N	Y	Y	Y	N	N	N	N	N	Not primarily related to asthma	DZ
28	Airveda-Air Quality	Apple	N	N	Y	Y	Y	N	N	N	N	N	Not primarily related to asthma	DZ
30	Alfa: Cliniclal Trial App	Apple	Y	N	Y	Y	N	Y	N	N	N	N	Primarily targeted towards health professionals	DZ
40	Allergy Acupressure Self-Treatment Massa	Apple	N	N	Y	Y	Y	N	N	N	N	N	Not primarily related to asthma	DZ
42	Allergy Blast:Remind All Caregivers	Apple	N	N	Y	Y	Y	N	N	N	N	N	Not primarily related to asthma	DZ
44	Allergy Diary	Apple	N	N	Y	Y	Y	N	N	N	N	N	Not primarily related to asthma	DZ
46	Allergy Log Book	Apple	N	N	Y	Y	Y	N	N	N	N	N	Not primarily related to asthma	DZ
47	Allergy, Asthma and Sinus Center	Apple	N	N	Y	Y	Y	N	N	N	N	N	Not primarily related to asthma	DZ
49	AllergyMonitor	Apple	N	N	Y	Y	Y	N	N	N	N	N	Not primarily related to asthma	DZ
51	AQHI Canada	Apple	N	N	Y	Y	Y	N	N	N	N	N	Not primarily related to asthma	DZ
64	Asthma and Cold & Flu by GoLearningBus	Apple	N	Y	Y	Y	Y	N	N	N	N	N	Not primarily related to asthma	DZ
69	Asthma COPD 2019	Apple	Y	N	Y	Y	N	Y	N	N	N	N	Not targeted to those with asthma	DZ
73	Asthma Dodge	Apple	N	N	Y	Y	Y	N	N	N	N	N	Not primarily related to asthma	DZ
75	Asthma Educator Exam Prep 2017 Edition	Apple	Y	N	Y	Y	N	Y	N	N	N	N	Primarily targeted towards health professionals	DZ
82	Asthma Explorers Club	Apple	Y	Y	Y	Y	N	N	N	N	Y	N	Not primarily related to asthma	DZ
88	Asthma Instant Relief With Acupressure Point	Apple	N	N	Y	Y	Y	N	N	N	N	N	Not primarily related to asthma	DZ
97	Asthma Tracker Chance	Apple	Y	N	Y	Y	N	Y	N	N	N	N	Primarily targeted towards health professionals	DZ
102	Asthma+me	Apple	Y	Y	Y	Y	N	N	N	N	Y	N	Designed for children with asthma	DZ
1	101 Natural Home Remedies Cure	Google Play	N	N	Y	Y	Y	N	N	N	N	N	Not primarily related to asthma	DZ
105	AsthmaHelp	Apple	Y	Y	Y	Y	N	N	N	N	Y	N	Designed for children with asthma	DZ
2	4-7-8 Relax Breathing	Google Play	N	N	Y	Y	Y	N	N	N	N	N	Not primarily related to asthma	DZ
5	7 keys to manage Child Asthma (PAID)	Google Play	Y	Y	Y	Y	N	N	N	N	Y	N	Designed for children with asthma	DZ
6	7 keys to manage Child Asthma Free	Google Play	Y	Y	Y	Y	N	N	N	N	Y	N	Designed for children with asthma	DZ
7	7KGC	Google Play	N	N	Y	Y	Y	N	N	N	N	N	Not primarily related to asthma	DZ
11	ACTMA - Заболевания легких (by Di-Labs non-english)	Google Play	N	N	Y	Y	Y	N	Y	N	N	N	Not written in English	DZ
13	Ada-check your health	Google Play	N	N	Y	Y	Y	N	N	N	N	N	Not primarily related to asthma	DZ
15	Affirmations (Breathing Games)	Google Play	N	N	Y	Y	Y	N	N	N	N	N	Not primarily related to asthma	DZ
16	AI Eczema App: A tool to manage eczema	Google Play	N	N	Y	Y	Y	N	N	N	N	N	Not primarily related to asthma	DZ
17	AioCare Doctor	Google Play	Y	N	Y	Y	N	Y	N	N	N	N	Primarily targeted towards health professionals	DZ
22	Air Quality Index, Pollen & Fires - BreezoMeter	Google Play	N	N	Y	Y	Y	N	N	N	N	N	Not primarily related to asthma	DZ
23	Air Quality: AirVisual	Google Play	N	N	Y	Y	Y	N	N	N	N	N	Not primarily related to asthma	DZ
124	ATS Journals App	Apple	N	N	Y	Y	Y	Y	N	N	N	N	Primarily targeted towards health professionals	DZ
27	AirRater	Google Play	N	N	Y	Y	Y	N	N	N	N	N	Not primarily related to asthma	DZ
29	Airveda-Air Quality	Google Play	N	N	Y	Y	Y	N	N	N	N	N	Not primarily related to asthma	DZ
127	Austin Allergy Tracker	Apple	N	N	Y	Y	Y	N	N	N	N	N	Not primarily related to asthma	DZ
128	Balloon (Breathing Game)	Apple	N	N	Y	Y	Y	N	N	N	N	N	Not primarily related to asthma	DZ
31	All Respiratory Disease and Treatment	Google Play	N	N	Y	Y	Y	Y	N	N	N	N	Not targeted to those with asthma	DZ
32	All Respiratory Diseases (DevoDreamTeam)	Google Play	N	N	Y	Y	Y	Y	N	N	N	N	Not targeted to those with asthma	DZ
131	Beach Walk (Breathing Apps)	Apple	N	N	Y	Y	Y	N	N	N	N	N	Not primarily related to asthma	DZ
33	All Respiratory Diseases (Kifedhda App)	Google Play	N	N	Y	Y	Y	Y	N	N	N	N	Not targeted to those with asthma	DZ
133	BellyBio-Interactive Breathing	Apple	N	N	Y	Y	Y	N	N	N	N	N	Not primarily related to asthma	DZ
34	All respiratory disorder	Google Play	N	N	Y	Y	Y	Y	N	N	N	N	Not targeted to those with asthma	DZ
135	Bionica	Apple	N	N	Y	Y	Y	N	N	N	N	N	Not primarily related to asthma	DZ
136	Bowling (Breathing Games)	Apple	N	N	Y	Y	Y	N	N	N	N	N	Not primarily related to asthma	DZ
35	Allergic Asthma	Google Play	Y	N	Y	Y	N	Y	N	N	N	N	Not targeted to those with asthma	DZ
138	Breah-breathing exercises	Apple	N	N	Y	Y	Y	N	N	N	N	N	Not primarily related to asthma	DZ
139	Breath Ball Breathing Exercise	Apple	N	N	Y	Y	Y	N	N	N	N	N	Not primarily related to asthma	DZ
36	Allergic Reaction Treatment	Google Play	N	N	Y	Y	Y	N	N	N	N	N	Not primarily related to asthma	DZ
37	Allergies	Google Play	N	N	Y	Y	Y	N	N	N	N	N	Not primarily related to asthma	DZ
38	Allergies and Asthma	Google Play	N	N	Y	Y	Y	N	N	N	N	N	Not primarily related to asthma	DZ
144	Breathenow Breathing Exercises	Apple	N	N	Y	Y	Y	N	N	N	N	N	Not primarily related to asthma	DZ
39	Allergy & Immunology	Google Play	N	N	Y	Y	Y	N	N	N	N	N	Not primarily related to asthma	DZ
147	Breathing Downhill 2 (Breathing Games)	Apple	N	N	Y	Y	Y	N	N	N	N	N	Not primarily related to asthma	DZ
148	Breathing Downhill 3 (Breathing Games)	Apple	N	N	Y	Y	Y	N	N	N	N	N	Not primarily related to asthma	DZ
41	Allergy Asthma Sleep Center	Google Play	N	N	Y	Y	Y	N	N	N	N	N	Not primarily related to asthma	DZ
43	Allergy Causes Diagnosis	Google Play	N	N	Y	Y	Y	N	N	N	N	N	Not primarily related to asthma	DZ
151	Bubble Medical	Apple	N	N	Y	Y	Y	N	N	N	N	N	Not primarily related to asthma	DZ
45	Allergy Eduction	Google Play	N	N	Y	Y	Y	N	N	N	N	N	Not primarily related to asthma	DZ
153	Butterflies (Breathing Games)	Apple	N	N	Y	Y	Y	N	N	N	N	N	Not primarily related to asthma	DZ
48	Allergy: Causes, Diagnosis and Management	Google Play	N	N	Y	Y	Y	N	N	N	N	N	Not primarily related to asthma	DZ
50	AllergyMonitor	Google Play	N	N	Y	Y	Y	N	N	N	N	N	Not primarily related to asthma	DZ
156	Cair Sensor	Apple	N	N	Y	Y	Y	N	N	N	N	N	Not primarily related to asthma	DZ
52	Ask me, AsthMe!	Google Play	Y	Y	Y	Y	N	N	N	N	Y	N	Designed for children with asthma	DZ
158	Chemical Maze-Shopping Companion	Apple	N	N	Y	Y	Y	N	N	N	N	N	Not primarily related to asthma	DZ
159	Children's Health Asthma Buddy	Apple	Y	Y	Y	Y	N	N	N	N	Y	N	Designed for children with asthma	DZ
70	Asthma COPD 2019	Google Play	Y	N	Y	Y	N	Y	N	N	N	N	Not targeted to those with asthma	DZ
74	Asthma Dodge	Google Play	N	N	Y	Y	Y	N	N	N	N	N	Not primarily related to asthma	DZ
76	Asthma Educator Exam Quiz	Google Play	Y	N	Y	Y	N	Y	N	N	N	N	Primarily targeted towards health professionals	DZ
77	Asthma Educator Flashcards	Google Play	Y	N	Y	Y	N	Y	N	N	N	N	Primarily targeted towards health professionals	DZ
78	Asthma Educator Practice Test & Exam Review App	Google Play	Y	N	Y	Y	N	Y	N	N	N	N	Primarily targeted towards health professionals	DZ
79	Asthma Educator Quiz Prep Pro	Google Play	Y	N	Y	Y	N	Y	N	N	N	N	Primarily targeted towards health professionals	DZ
80	Asthma Educator Test Prep	Google Play	Y	N	Y	Y	N	Y	N	N	N	N	Primarily targeted towards health professionals	DZ
167	Cough Tracker	Apple	N	N	Y	Y	Y	N	N	N	N	N	Not targeted to those with asthma	DZ
81	Asthma educator test prep PRO	Google Play	Y	N	Y	Y	N	Y	N	N	N	N	Primarily targeted towards health professionals	DZ
85	Asthma in Childhood Remedies	Google Play	Y	Y	Y	Y	N	N	N	N	Y	N	Designed for children with asthma	DZ
94	Asthma Signals	Google Play	Y	Y	Y	Y	N	N	Y	N	N	N	Not written in English	DZ
98	Asthma Tracker Chance - Asthma Predictive Index	Google Play	Y	N	Y	Y	N	Y	N	N	N	N	Primarily targeted towards health professionals	DZ
99	Asthma Treatment in Hindi	Google Play	Y	Y	Y	Y	N	N	Y	N	N	N	Not written in English	DZ
103	Asthma+me	Google Play	Y	Y	Y	Y	N	N	N	N	Y	N	Designed for children with asthma	DZ
174	DailyBreath-Allergy & Asthma	Apple	N	N	Y	Y	Y	N	N	N	N	N	Not primarily related to asthma	DZ
175	Dandelion (Breathing Games)	Apple	N	N	Y	Y	Y	N	N	N	N	N	Not primarily related to asthma	DZ
112	ASTHMAXcel - दमा नियंत्रण साधन	Google Play	Y	Y	Y	Y	N	N	Y	N	N	N	Not written in English	DZ
177	Dandelions (Breathing Games)	Apple	N	N	Y	Y	Y	N	N	N	N	N	Not primarily related to asthma	DZ
122	AstmaBox	Google Play	Y	N	Y	Y	N	Y	N	N	N	N	Primarily targeted towards health professionals	DZ
123	Astmatti	Google Play	Y	N	Y	Y	N	Y	Y	N	N	N	Not written in English	DZ
125	Attentis ® -Smart Sensors	Google Play	N	N	Y	Y	Y	N	N	N	N	N	Not primarily related to asthma	DZ
181	EAACI Events	Apple	N	N	Y	Y	Y	Y	N	N	N	N	Not primarily related to asthma	DZ
182	Eagle (Breathing Apps)	Apple	N	N	Y	Y	Y	N	N	N	N	N	Not primarily related to asthma	DZ
126	Audio Player (Breathing Apps)	Google Play	N	N	Y	Y	Y	N	N	N	N	N	Not primarily related to asthma	DZ
185	ebooks.in.th	Apple	N	N	Y	N	Y	N	Y	N	N	N	Not primarily related to asthma	DZ
129	Balloon (Breathing Games)	Google Play	N	N	Y	Y	Y	N	N	N	N	N	Not primarily related to asthma	DZ
130	Bangla Homeopathic Treatment হোমিওপ্যাথিক চিকিৎসা	Google Play	N	N	Y	N	Y	N	Y	N	N	N	Not primarily related to asthma	DZ
132	Bearable - symptoms and mood tracker	Google Play	N	N	Y	Y	Y	N	N	N	N	N	Not primarily related to asthma	DZ
189	ERS Connect	Apple	N	N	Y	Y	Y	Y	N	N	N	N	Not primarily related to asthma	DZ
191	Family Allergy & Asthma	Apple	N	N	Y	Y	Y	N	N	N	N	N	Not targeted to those with asthma	DZ
134	BHB Breathing exercises, Wim Hof, Apnea training	Google Play	N	N	Y	Y	Y	N	N	N	N	N	Not primarily related to asthma	DZ
193	Fast Tract Diet	Apple	N	N	Y	Y	Y	N	N	N	N	N	Not primarily related to asthma	DZ
137	Bowling (Breathing Games)	Google Play	N	N	Y	Y	Y	N	N	N	N	N	Not primarily related to asthma	DZ
140	Breath Ball: The Stress Relieve Breathing Exercise	Google Play	N	N	Y	Y	Y	N	N	N	N	N	Not primarily related to asthma	DZ
197	Flow-Air Pollution Sensor	Apple	N	N	Y	Y	Y	N	N	N	N	N	Not primarily related to asthma	DZ
141	Breath Counter	Google Play	N	N	Y	Y	Y	N	N	N	N	N	Not primarily related to asthma	DZ
199	Food Additives 2	Apple	N	N	Y	Y	Y	N	N	N	N	N	Not primarily related to asthma	DZ
200	Food Additives 2+	Apple	N	N	Y	Y	Y	N	N	N	N	N	Not primarily related to asthma	DZ
149	Breathing Exercises	Google Play	N	N	Y	Y	Y	N	N	N	N	N	Not primarily related to asthma	DZ
150	Breathly-Just Breathe	Google Play	N	N	Y	Y	Y	N	N	N	N	N	Not primarily related to asthma	DZ
203	GoKart (Breathing Games)	Apple	N	N	Y	Y	Y	N	N	N	N	N	Not primarily related to asthma	DZ
152	ButeykoClinic	Google Play	N	N	Y	Y	Y	N	N	N	N	N	Not primarily related to asthma	DZ
154	Butterflies (Breathing Games)	Google Play	N	N	Y	Y	Y	N	N	N	N	N	Not primarily related to asthma	DZ
155	cair	Google Play	N	N	Y	Y	Y	N	N	N	N	N	Not primarily related to asthma	DZ
161	Classical Acupuncutre Clinic	Google Play	N	N	Y	Y	Y	N	N	N	N	N	Not primarily related to asthma	DZ
162	Clean your lungs	Google Play	N	N	Y	Y	Y	N	N	N	N	N	Not primarily related to asthma	DZ
163	cliexa-COPD	Google Play	N	N	Y	Y	Y	N	N	N	N	N	Not primarily related to asthma	DZ
164	COPD Disease (Bedieman)	Google Play	N	N	Y	Y	Y	N	N	N	N	N	Not primarily related to asthma	DZ
165	COPD Disease (clean queen)	Google Play	N	N	Y	Y	Y	N	N	N	N	N	Not primarily related to asthma	DZ
166	COPD Support	Google Play	N	N	Y	Y	Y	N	N	N	N	N	Not primarily related to asthma	DZ
214	Health information	Apple	N	N	Y	Y	Y	N	N	N	N	N	Not primarily related to asthma	DZ
215	Health mapper-the app for monitoring Any long-term health condition	Apple	N	N	Y	Y	Y	N	N	N	N	N	Not primarily related to asthma	DZ
216	Health Tracking from Doctor Care Anywhere	Apple	N	N	Y	Y	Y	N	N	N	N	N	Not primarily related to asthma	DZ
217	Healthper	Apple	N	N	Y	Y	Y	N	N	N	N	N	Not primarily related to asthma	DZ
218	HealthUnlocked Communities	Apple	N	N	Y	Y	Y	N	N	N	N	N	Not primarily related to asthma	DZ
168	Crossy Road	Google Play	N	N	Y	Y	Y	N	N	N	N	N	Not primarily related to asthma	DZ
169	Cut the Rope Experiments	Google Play	N	N	Y	Y	Y	N	N	N	N	N	Not primarily related to asthma	DZ
170	Cyberpoli-deskundig advies	Google Play	N	N	Y	N	Y	N	Y	N	N	N	Not written in English	DZ
171	Dagens Pollental	Google Play	N	N	Y	N	Y	N	Y	N	N	N	Not written in English	DZ
172	Daily Mudras (Yoga)-For Health & Fitness	Google Play	N	N	Y	Y	Y	N	N	N	N	N	Not primarily related to asthma	DZ
173	DailyBreath - Allergy & Asthma	Google Play	N	N	Y	Y	Y	N	N	N	N	N	Not primarily related to asthma	DZ
176	Dandelion (Breathing Games)	Google Play	N	N	Y	Y	Y	N	N	N	N	N	Not primarily related to asthma	DZ
178	Diseases Symptoms & Treatment Dictionary	Google Play	N	N	Y	Y	Y	Y	N	N	N	N	Primarily targeted towards health professionals	DZ
179	Dr Pandey's Children's Clinic	Google Play	N	N	Y	Y	Y	N	N	N	Y	N	Not primarily related to asthma	DZ
183	Eagle (Breathing Games)	Google Play	N	N	Y	Y	Y	N	N	N	N	N	Not primarily related to asthma	DZ
186	Effective Home Remedies-Natural Cure	Google Play	N	N	Y	Y	Y	N	N	N	N	N	Not primarily related to asthma	DZ
187	Effic'Asthme	Google Play	Y	Y	Y	Y	N	N	Y	N	N	N	Not written in English	DZ
231	How to use inhlaher	Apple	N	Y	Y	Y	N	N	N	N	N	N	Not primarily related to asthma	DZ
233	IAM Medical Guidelines	Apple	N	N	Y	Y	Y	Y	N	N	N	N	Not primarily related to asthma	DZ
234	ihanwel Awareness	Apple	N	N	Y	Y	Y	N	N	N	N	N	Not primarily related to asthma	DZ
188	Eolis Mobile	Google Play	N	N	Y	Y	Y	N	N	N	N	N	Not primarily related to asthma	DZ
239	Insight Lung	Apple	Y	N	Y	Y	Y	Y	N	N	N	N	Primarily targeted towards health professionals	DZ
192	Family HQ: Baby & Child Health App	Google Play	N	N	Y	Y	Y	N	N	N	N	N	Not primarily related to asthma	DZ
241	iQiGongOne	Apple	N	N	Y	Y	Y	N	N	N	N	N	Not primarily related to asthma	DZ
198	Flow-Depression	Google Play	N	N	Y	Y	Y	N	N	N	N	N	Not primarily related to asthma	DZ
201	GEMA Inhaladores	Google Play	Y	Y	Y	Y	N	N	Y	N	N	N	Not written in English	DZ
244	juli chronic condition tracker	Apple	N	N	Y	Y	Y	N	N	N	N	N	Not primarily related to asthma	DZ
245	Kata-Deine Inhalationshilfe	Apple	Y	Y	Y	Y	N	N	Y	N	N	N	Not written in English	DZ
202	GINA Severe Asthma	Google Play	Y	N	Y	Y	N	Y	N	N	N	N	Primarily targeted towards health professionals	DZ
247	Kayaking (Breathing Games)	Apple	N	N	Y	Y	Y	N	N	N	N	N	Not primarily related to asthma	DZ
204	GOLD 2021 Pocket Guide	Google Play	N	N	Y	Y	Y	Y	N	N	N	N	Primarily targeted towards health professionals	DZ
205	GOLD COPD-Chronic Opstructive Pulmonary Disease	Google Play	N	N	Y	Y	Y	Y	N	N	N	N	Primarily targeted towards health professionals	DZ
208	Hay Fever Allergy	Google Play	N	N	Y	Y	Y	N	N	N	N	N	Not primarily related to asthma	DZ
209	Hay Fever Treatment and Symptoms	Google Play	N	N	Y	Y	Y	N	N	N	N	N	Not primarily related to asthma	DZ
210	Hay Fever: Causes, Diagnosis and Treatment	Google Play	N	N	Y	Y	Y	N	N	N	N	N	Not primarily related to asthma	DZ
255	Kite (Breathing Games)	Apple	N	N	Y	Y	Y	N	N	N	N	N	Not primarily related to asthma	DZ
211	HC and - Astma	Google Play	N	N	Y	Y	Y	N	N	N	N	N	Not primarily related to asthma	DZ
257	Lecturio: Online Video Kurse	Apple	N	N	Y	Y	Y	Y	N	N	N	N	Primarily targeted towards health professionals	DZ
212	Headspace: Meditation and Sleep	Google Play	N	N	Y	Y	Y	N	N	N	N	N	Not primarily related to asthma	DZ
259	Lotus Meditation (Breathing Apps)	Apple	N	N	Y	Y	Y	N	N	N	N	N	Not primarily related to asthma	DZ
260	Lull-Waves of Calm	Apple	N	N	Y	Y	Y	N	N	N	N	N		DZ
261	Lung Health for Kids	Apple	N	Y	N	N	Y	N	N	N	N	N	Not primarily related to asthma	DZ
213	Health Education	Google Play	N	N	Y	Y	Y	N	N	N	N	N	Not primarily related to asthma	DZ
219	Healthy Lungs	Google Play	N	N	Y	Y	Y	N	N	N	N	N	Not primarily related to asthma	DZ
220	Help for Kids Health and Diet	Google Play	N	N	Y	Y	Y	N	N	N	N	N	Not primarily related to asthma	DZ
265	MASK-air	Apple	N	N	Y	Y	Y	N	N	N	N	N	Not primarily related to asthma	DZ
221	Herupa Smart Mesh Plus	Google Play	N	N	Y	Y	Y	N	N	N	Y	N	Designed for children with asthma	DZ
222	Home Remedies	Google Play	N	N	Y	Y	Y	N	N	N	N	N	Not primarily related to asthma	DZ
268	Melbourne Pollen Count	Apple	N	N	Y	Y	Y	N	N	N	N	N	Not primarily related to asthma	DZ
223	Home Remedies - Natural Treatment	Google Play	N	N	Y	Y	Y	N	N	N	N	N	Not primarily related to asthma	DZ
224	Home remedies & natural Tips-Organic Treatment	Google Play	N	N	Y	Y	Y	N	N	N	N	N	Not primarily related to asthma	DZ
271	Mila Air	Apple	N	N	Y	Y	Y	N	N	N	N	N		DZ
225	Home remedies for cough (Digital Info Hub)	Google Play	N	N	Y	Y	Y	N	N	N	N	N	Not primarily related to asthma	DZ
273	Mod Asthma Predicitive Index	Apple	Y	Y	Y	Y	N	N	N	N	Y	N	Designed for children with asthma	DZ
226	Home Remedies for Cough (Healthcare IT)	Google Play	N	N	Y	Y	Y	N	N	N	N	N	Not primarily related to asthma	DZ
227	Home Remedies: Natural Cure for All Diseases	Google Play	N	N	Y	Y	Y	N	N	N	N	N	Not primarily related to asthma	DZ
276	Music Cyma	Apple	N	N	Y	Y	Y	N	N	N	N	N	Not primarily related to asthma	DZ
277	Music Therapy-Sleep, stress, arthritis, obesi	Apple	N	N	Y	Y	Y	N	N	N	N	N	Not primarily related to asthma	DZ
278	My AQI Air-PM2.5/Pollution	Apple	N	N	Y	Y	Y	N	N	N	N	N	Not primarily related to asthma	DZ
280	my mHealth	Apple	N	Y	Y	Y	N	N	N	N	N	N	Not primarily related to asthma	DZ
228	Home Remedy for Allergy	Google Play	N	N	Y	Y	Y	N	N	N	N	N	Not primarily related to asthma	DZ
282	My Respiratory System Anatomy	Apple	N	N	Y	Y	Y	Y	N	N	N	N	Not primarily related to asthma	DZ
230	HOW TO QUIT SMOKING HELP GUIDE	Google Play	N	N	Y	Y	Y	N	N	N	N	N	Not primarily related to asthma	DZ
284	MyAQI	Apple	N	N	Y	Y	Y	N	N	N	N	N	Not primarily related to asthma	DZ
238	InnerHour Self-Care Therapy: Anxiety & Depression	Google Play	N	N	Y	Y	Y	N	N	N	N	N	Not primarily related to asthma	DZ
286	MySpira	Apple	N	Y	Y	Y	Y	N	N	N	Y	N	Not primarily related to asthma	DZ
240	Insight Lung	Google Play	Y	N	Y	Y	Y	Y	N	N	N	N	Primarily targeted towards health professionals	DZ
288	Nature 1 (Breathing Apps)	Apple	N	N	Y	Y	Y	N	N	N	N	N	Not primarily related to asthma	DZ
242	iSpirometry	Google Play	N	Y	Y	Y	N	N	N	N	N	N	Not primarily related to asthma	DZ
243	Jet Ski (Breathing Games)	Google Play	N	N	Y	Y	Y	N	N	N	N	N	Not primarily related to asthma	DZ
246	Kata-Deine Inhalationshilfe	Google Play	Y	Y	Y	Y	N	N	Y	N	N	N	Not written in English	DZ
248	Kayaking (Breathing Games)	Google Play	N	N	Y	Y	Y	N	N	N	N	N	Not primarily related to asthma	DZ
294	Nurse Test Lite-Nursing and Paramedi	Apple	N	N	N	N	Y	Y	N	N	N	N	Primarily targeted towards health professionals	DZ
295	Nutrition Asthma COPD	Apple	N	N	Y	Y	N	N	N	N	N	N	Not primarily related to asthma	DZ
296	NuvoAir Home	Apple	N	Y	N	N	N	N	N	N	N	N	Not primarily related to asthma	DZ
249	Kemilex	Google Play	N	N	Y	Y	Y	N	N	N	N	N	Not primarily related to asthma	DZ
298	Our Journey with Asthma	Apple	Y	Y	N	N	N	N	N	N	Y	N	Designed for children with asthma	DZ
252	King of Thieves	Google Play	N	N	Y	Y	Y	N	N	N	N	N	Not primarily related to asthma	DZ
300	Pain Tracker	Apple	N	N	Y	Y	Y	N	N	N	N	N	Not primarily related to asthma	DZ
301	PatientMpower	Apple	N	N	Y	Y	Y	N	N	N	N	N	Not primarily related to asthma	DZ
258	Livi-See a GP by Video	Google Play	N	N	Y	Y	Y	N	N	N	N	N	Not primarily related to asthma	DZ
262	Lung Health for Kids (Menzies May 2020)	Google Play	N	Y	N	N	Y	N	N	N	N	N	Not primarily related to asthma	DZ
263	Lung Health for Kids (Menzies Nov 2020)	Google Play	N	Y	N	N	Y	N	N	N	N	N	Not primarily related to asthma	DZ
306	Ped Asthma Severity Score	Apple	Y	Y	N	N	N	Y	N	N	Y	N	Primarily targeted towards health professionals	DZ
307	Pediatric Asthma Risk Score	Apple	Y	Y	N	N	N	Y	N	N	Y	N	Primarily targeted towards health professionals	DZ
308	Pediatric Asthma Severity	Apple	Y	N	Y	Y	N	Y	N	N	Y	N	Primarily targeted towards health professionals	DZ
264	Mask	Google Play	N	N	Y	Y	Y	N	N	N	N	N	Not primarily related to asthma	DZ
266	MASK-air	Google Play	N	N	Y	Y	Y	N	N	N	N	N	Not primarily related to asthma	DZ
267	MEDePRO	Google Play	N	N	Y	Y	Y	Y	N	N	N	N	Primarily targeted towards health professionals	DZ
269	Melbourne Pollen Count	Google Play	N	N	Y	Y	Y	N	N	N	N	N	Not primarily related to asthma	DZ
272	MIR SMART ONE	Google Play	N	N	Y	Y	Y	N	N	N	N	N	Not primarily related to asthma	DZ
274	Modified Asthma Predictive Index	Google Play	Y	Y	Y	Y	N	N	N	N	Y	N	Designed for children with asthma	DZ
275	Mon Asthme par Carnet de Sante.org	Google Play	Y	Y	Y	Y	N	N	Y	N	N	N	Not written in English	DZ
281	my mhealth	Google Play	N	Y	Y	Y	N	N	N	N	N	N	Not primarily related to asthma	DZ
283	myAIR	Google Play	N	N	Y	Y	Y	N	N	N	N	N	Not primarily related to asthma	DZ
287	MySpira	Google Play	N	Y	Y	Y	Y	N	N	N	Y	N	Not primarily related to asthma	DZ
320	Pinwheel (Breathing Games)	Apple	N	N	Y	Y	Y	N	N	N	N	N	Not primarily related to asthma	DZ
321	Plume Labs: Air Quality App	Apple	N	N	Y	Y	Y	N	N	N	N	N	Not primarily related to asthma	DZ
292	NIH: Arthritis	Google Play	N	N	Y	Y	Y	N	N	N	N	N	Not primarily related to asthma	DZ
297	NuvoAir Home:Improve your Respiratory Health	Google Play	N	Y	N	N	N	N	N	N	N	N	Not primarily related to asthma	DZ
324	Practice Nurse	Apple	N	N	Y	Y	Y	Y	N	N	N	N	Primarily targeted towards health professionals	DZ
299	Paediatric Emergencies	Google Play	N	N	Y	Y	Y	Y	N	N	N	N	Primarily targeted towards health professionals	DZ
326	PRAM Score-Pediatric Asthma	Apple	Y	N	N	N	Y	Y	N	N	Y	N	Designed for children with asthma	DZ
302	Peak Flow	Google Play	N	N	Y	Y	Y	N	N	N	N	N	Not primarily related to asthma	DZ
303	Peak Flow Calculator	Google Play	N	N	Y	Y	Y	N	N	N	N	N	Not primarily related to asthma	DZ
309	Pediatric Asthma Severity Score	Google Play	Y	N	Y	Y	N	Y	N	N	Y	N	Primarily targeted towards health professionals	DZ
310	Pediatric Asthma Severity Score-Asthma Tracker	Google Play	Y	N	Y	Y	N	Y	N	N	Y	N	Primarily targeted towards health professionals	DZ
332	Puff-O-Tron	Apple	N	N	Y	Y	Y	N	N	N	N	N	Not primarily related to asthma	DZ
311	Pediatric Disease and Treatment	Google Play	N	N	Y	Y	Y	Y	N	N	N	N	Primarily targeted towards health professionals	DZ
312	Pediatric Diseases and Treatment	Google Play	N	N	Y	Y	Y	Y	N	N	N	N	Primarily targeted towards health professionals	DZ
313	Pediatric Pulmonology	Google Play	N	N	Y	Y	Y	Y	N	N	N	N	Primarily targeted towards health professionals	DZ
316	Pet Breath Counter	Google Play	N	N	Y	Y	Y	N	N	N	N	N	Not primarily related to asthma	DZ
317	Physiotherapy	Google Play	N	N	Y	Y	Y	N	N	N	N	N	Not primarily related to asthma	DZ
339	Pulmonology and Allergy	Apple	N	N	Y	Y	Y	Y	N	N	N	N	Not primarily related to asthma	DZ
340	Rafi Tone Int	Apple	Y	Y	N	N	N	N	N	N	Y	N	Designed for children with asthma	DZ
318	Pill Reminder & Medication Tracker-TakeYourPills	Google Play	N	N	Y	Y	Y	N	N	N	N	N	Not primarily related to asthma	DZ
342	Reduce Anxiety (Breathing Apps)	Apple	N	N	Y	Y	Y	N	N	N	N	N	Not primarily related to asthma	DZ
319	Pill Reminder with tablet & Medication Tracker	Google Play	N	N	Y	Y	Y	N	N	N	N	N	Not primarily related to asthma	DZ
344	Respiratory Diseases	Apple	N	N	N	N	Y	Y	N	N	N	N	Not primarily related to asthma	DZ
322	Pneumonia Disease	Google Play	N	N	Y	Y	Y	N	N	N	N	N	Not primarily related to asthma	DZ
323	Pollen Wise-What's in your air, when and where	Google Play	N	N	Y	Y	Y	N	N	N	N	N	Not primarily related to asthma	DZ
325	PRAM Score-Paediatric Asthma	Google Play	Y	N	N	N	Y	Y	N	N	Y	N	Designed for children with asthma	DZ
348	Respirology	Apple	N	N	Y	Y	Y	Y	N	N	N	N	Not targeted to those with asthma	DZ
349	Respirology Case Reports	Apple	N	N	Y	Y	Y	Y	N	N	N	N	Not targeted to those with asthma	DZ
327	Prana Breath: Calm & Meditate	Google Play	N	N	Y	Y	Y	N	N	N	N	N	Not primarily related to asthma	DZ
328	Pranayama Free	Google Play	N	N	Y	Y	Y	N	N	N	N	N	Not primarily related to asthma	DZ
353	River Walk (Breathing Apps)	Apple	N	N	Y	Y	Y	N	N	N	N	N	Not primarily related to asthma	DZ
329	PRISMS	Google Play	N	N	Y	Y	N	Y	N	N	N	N	Primarily targeted towards health professionals	DZ
355	Road Bike (breathing Apps)	Apple	N	N	Y	Y	Y	N	N	N	N	N	Not primarily related to asthma	DZ
356	Road Rally (Breathing VR)	Apple	N	N	Y	Y	Y	N	N	N	N	N	Not primarily related to asthma	DZ
335	Pulmonary Board Review	Google Play	N	N	Y	Y	Y	Y	N	N	N	N	Primarily targeted towards health professionals	DZ
358	Rollercoaster (Breathing Games)	Apple	N	N	Y	Y	Y	N	N	N	N	N	Not primarily related to asthma	DZ
336	Pulmonary Questionnaire	Google Play	N	N	Y	Y	Y	Y	N	N	N	N	Primarily targeted towards health professionals	DZ
337	Pulmonary Screener	Google Play	N	N	Y	Y	Y	Y	N	N	N	N	Primarily targeted towards health professionals	DZ
338	Pulmonary Screener v2	Google Play	N	N	Y	Y	Y	Y	N	N	N	N	Primarily targeted towards health professionals	DZ
341	Rafi Tone Int	Google Play	Y	Y	N	N	N	N	N	N	Y	N	Designed for children with asthma	DZ
343	RESPICON	Google Play	N	N	Y	Y	Y	Y	N	N	N	N	Not primarily related to asthma	DZ
345	Respiratory diseases and respiratory therapy	Google Play	N	N	Y	Y	Y	Y	N	N	N	N	Not targeted to those with asthma	DZ
346	Respiratory System Anatomy	Google Play	N	N	Y	Y	Y	Y	N	N	N	N	Not targeted to those with asthma	DZ
347	Respiratory Therapy Flashcards	Google Play	Y	N	Y	Y	N	Y	N	N	N	N	Primarily targeted towards health professionals	DZ
354	River Walk (Breathing Games)	Google Play	N	N	Y	Y	Y	N	N	N	N	N	Not primarily related to asthma	DZ
357	Rocket (Breathing Games)	Google Play	N	N	Y	Y	Y	N	N	N	N	N	Not primarily related to asthma	DZ
359	Runner (Breathing Games)	Google Play	N	N	Y	Y	Y	N	N	N	N	N	Not primarily related to asthma	DZ
360	RxCOMPLi	Google Play	N	Y	Y	Y	Y	N	N	N	N	N	Not primarily related to asthma	DZ
372	Sensio Air: Allergy Tracker	Apple	N	N	Y	Y	Y	N	N	N	N	N	Not primarily related to asthma	DZ
361	Sai Eye Allergy Asthma Hospital	Google Play	N	Y	Y	Y	Y	N	N	N	N	N	Not primarily related to asthma	DZ
367	SANIQ Heart-Blood Pressure & Pulse	Google Play	N	N	Y	Y	Y	N	N	N	N	N	Not primarily related to asthma	DZ
376	Ski Jump (Breathing VR)	Apple	N	N	Y	Y	Y	N	N	N	N	N	Not primarily related to asthma	DZ
377	Skiing (Breathing Games)	Apple	N	N	Y	Y	Y	N	N	N	N	N	Not primarily related to asthma	DZ
369	Self Cure home remedies for disease and illness	Google Play	N	N	Y	Y	Y	N	N	N	N	N	Not primarily related to asthma	DZ
370	Selikoff Occupational Safety	Google Play	N	N	Y	Y	Y	N	N	N	N	N	Not primarily related to asthma	DZ
382	Smog Report	Apple	N	N	Y	Y	Y	N	N	N	N	N	Not primarily related to asthma	DZ
371	Sensio Air, Pollen & Pollution, allergy tracker	Google Play	N	N	Y	Y	Y	N	N	N	N	N	Not primarily related to asthma	DZ
373	Shen-Acupuncture	Google Play	N	N	Y	Y	Y	N	N	N	N	N	Not primarily related to asthma	DZ
375	Simple Symptom Diary	Google Play	N	N	Y	Y	Y	N	N	N	N	N	Not targeted to those with asthma	DZ
383	Soap Cutting- Satisfying ASMR	Google Play	N	N	Y	Y	Y	N	N	N	N	N	Not primarily related to asthma	DZ
387	Spiromagic	Google Play	N	Y	Y	Y	Y	N	N	N	N	N	Not primarily related to asthma	DZ
388	Spirometry Report	Google Play	N	Y	Y	Y	Y	N	N	N	N	N	Not primarily related to asthma	DZ
389	Steady-Breathing Meditation for Stress & Anxiety	Google Play	N	N	Y	Y	Y	N	N	N	N	N	Not primarily related to asthma	DZ
390	Swimmer (Breathing Games)	Google Play	N	N	Y	Y	Y	N	N	N	N	N	Not primarily related to asthma	DZ
391	Symptomate-Symtom checker	Google Play	N	N	Y	Y	Y	N	N	N	N	N	Not targeted to those with asthma	DZ
393	telemediq	Google Play	N	N	Y	Y	Y	N	N	N	N	N	Not primarily related to asthma	DZ
394	Test your lung health in a simple way	Google Play	N	N	Y	Y	Y	N	N	N	N	N	Not primarily related to asthma	DZ
397	Totaal-Asthma and Allergies	Apple	N	N	Y	Y	Y	N	N	N	N	N	Not primarily related to asthma	DZ
395	The Easy Cure process	Google Play	N	N	Y	Y	Y	N	N	N	N	N	Not primarily related to asthma	DZ
396	Tichron Virtual Pet	Google Play	N	N	Y	Y	Y	N	N	N	N	N	Not primarily related to asthma	DZ
398	TOTAAL-Asthma and Allergies	Google Play	N	N	Y	Y	Y	N	N	N	N	N	Not primarily related to asthma	DZ
401	Universal Breathing-Pranayama	Apple	N	N	Y	Y	Y	N	N	N	N	N	Not primarily related to asthma	DZ
402	Universal Breathing-Pranayama Lite	Apple	N	N	Y	Y	Y	N	N	N	N	N	Not primarily related to asthma	DZ
400	Tummo Breath	Google Play	N	N	Y	Y	Y	N	N	N	N	N	Not primarily related to asthma	DZ
403	Upenyu-Health Tips, Suicide Prevention Calendar	Google Play	N	N	Y	Y	Y	N	N	N	N	N	Not primarily related to asthma	DZ
404	Urticaria	Google Play	N	N	Y	Y	Y	N	N	N	N	N	Not primarily related to asthma	DZ
410	Wash Mnl Pulmonary Medicine Subspecialty Consult	Google Play	N	N	Y	Y	Y	Y	N	N	N	N	Primarily targeted towards health professionals	DZ
408	Walk (Breathing Apps)	Apple	N	N	Y	Y	Y	N	N	N	N	N	Not primarily related to asthma	DZ
411	WheezeMonitor	Google Play	N	N	Y	Y	Y	N	N	N	N	N	Not targeted to those with asthma	DZ
415	Wizdy Pets	Google Play	Y	Y	Y	Y	N	N	N	N	Y	N	Designed for children with asthma	DZ
418	XXIV World Congress of Asthma	Google Play	Y	N	Y	Y	Y	Y	N	N	N	N	Not targeted to those with asthma	DZ
414	Wingsuit Flight (Breathing VR)	Apple	N	N	Y	Y	Y	N	N	N	N	N	Not primarily related to asthma	DZ
420	YouTube	Google Play	N	N	Y	Y	Y	N	N	N	N	N	Not primarily related to asthma	DZ
422	Бронхиальная астма. Симптомы и советы (by OIMal non-English App)	Google Play	N	N	Y	N	Y	Y	Y	N	N	N	Not written in English	DZ
256	Learn Causes of Asthma	Google Play										N	Can't find it anymore	DZ
419	Yoga (Breathing Apps)	Apple	N	N	Y	Y	Y	N	N	N	N	N	Not primarily related to asthma	DZ
368	SAWBO Inhaler	Google Play										N	Can't find it anymore	DZ
421	ZibdyHealth	Apple	N	N	Y	Y	Y	N	N	N	N	N	Not primarily related to asthma	DZ
405	use-inhalers	Google Play										N	Can't find it anymore	DZ
19	AioCare Patient	Google Play	Y	Y	Y	Y	N	N	N	N	N	Y		DZ
54	Asthma - Causes, Diagnosis and Treatment	Google Play	Y	Y	Y	Y	N	N	N	N	N	Y		DZ
55	Asthma (Alpha Soft)	Google Play	Y	Y	Y	Y	N	N	N	N	N	Y		DZ
56	Asthma (Dagana Apps)	Google Play	Y	Y	Y	Y	N	N	N	N	N	Y		DZ
57	Asthma (Health care IT)	Google Play	Y	Y	Y	Y	N	N	N	N	N	Y		DZ
58	Asthma (SALEEMORIOD)	Google Play	Y	Y	Y	Y	N	N	N	N	N	Y		DZ
60	Asthma & Me	Google Play	Y	Y	Y	Y	N	N	N	N	N	Y		DZ
61	Asthma 101 by GoLearningBus	Google Play	Y	Y	Y	Y	N	N	N	N	N	Y		DZ
62	Asthma and Allergies Risk Assessment	Google Play	Y	Y	Y	Y	N	N	N	N	N	Y		DZ
63	Asthma and Allergy Healing	Google Play	Y	Y	Y	Y	N	N	N	N	N	Y		DZ
18	AioCare Patient	Apple	Y	Y	Y	Y	N	N	N	N	N	Y
66	Asthma Aust - Asthma First Aid	Google Play	Y	Y	Y	Y	N	N	N	N	N	Y		DZ
71	Asthma Diary	Google Play	Y	Y	Y	Y	N	N	N	N	N	Y		DZ
72	Asthma Disease Guide	Google Play	Y	Y	Y	Y	N	N	N	N	N	Y		DZ
83	Asthma Help	Google Play	Y	Y	Y	Y	N	N	N	N	N	Y		DZ
86	Asthma Inhlaer Diary	Google Play	Y	Y	Y	Y	N	N	N	N	N	Y		DZ
89	Asthma Management	Google Play	Y	Y	Y	Y	N	N	N	N	N	Y		DZ
91	Asthma Medications Guide	Google Play	Y	Y	Y	Y	N	N	N	N	N	Y		DZ
92	Asthma Medications, asthma causes	Google Play	Y	Y	Y	Y	N	N	N	N	N	Y		DZ
93	Asthma Protocols	Google Play	Y	Y	Y	Y	N	N	N	N	N	Y		DZ
100	Asthma: Causes, diagnosis and treatment	Google Play	Y	Y	Y	Y	N	N	N	N	N	Y		DZ
101	ASTHMA: Management	Google Play	Y	Y	Y	Y	N	N	N	N	N	Y		DZ
104	AsthmaApp	Google Play	Y	Y	Y	Y	N	N	N	N	N	Y		DZ
107	AsthmaMD	Google Play	Y	Y	Y	Y	N	N	N	N	N	Y		DZ
108	AsthmaPRO	Google Play	Y	Y	Y	Y	N	N	N	N	N	Y		DZ
111	ASTHMAXcel	Google Play	Y	Y	Y	Y	N	N	N	N	N	Y		DZ
114	ASTHMAXcel Adventures	Google Play	Y	Y	Y	Y	N	N	N	N	N	Y		DZ
116	ASTHMAXcel ED	Google Play	Y	Y	Y	Y	N	N	N	N	N	Y		DZ
118	ASTHMAXcel Perception	Google Play	Y	Y	Y	Y	N	N	N	N	N	Y		DZ
120	ASTHMAXcel PRO	Google Play	Y	Y	Y	Y	N	N	N	N	N	Y		DZ
121	AsthmX	Google Play	Y	Y	Y	Y	N	N	N	N	N	Y		DZ
142	Breathcount: Asthma app	Google Play	Y	Y	Y	Y	N	N	N	N	N	Y		DZ
146	BreatheSmart	Google Play	Y	Y	Y	Y	N	N	N	N	N	Y		DZ
157	CheckHealth	Google Play	Y	Y	Y	Y	N	N	N	N	N	Y		DZ
160	Chronic Asthma	Google Play	Y	Y	Y	Y	N	N	N	N	N	Y		DZ
180	Dr. Lung	Google Play	Y	Y	Y	Y	N	N	N	N	N	Y		DZ
59	Asthma & Me	Apple	Y	Y	Y	Y	N	N	N	N	N	Y		DZ
194	FindAir - Asthma Diary	Google Play	Y	Y	Y	Y	N	N	N	N	N	Y		DZ
195	FindAir Research	Google Play	Y	Y	Y	Y	N	N	N	N	N	Y		DZ
207	Hailie-Asthma & COPD Companion	Google Play	Y	Y	Y	Y	N	N	N	N	N	Y		DZ
229	Home Remedy for Asthma	Google Play	Y	Y	Y	Y	N	N	N	N	N	Y		DZ
65	Asthma Assessment	Apple	Y	Y	Y	Y	N	N	N	N	N	Y		DZ
251	Keva Asthma Advisor	Google Play	Y	Y	Y	Y	N	N	N	N	N	Y		DZ
67	Asthma Australia Asthma First Aid	Apple	Y	Y	Y	Y	N	N	N	N	N	Y		DZ
68	Asthma Chat	Apple	Y	Y	Y	Y	N	N	N	N	N	Y		DZ
254	Kiss myAsthma	Google Play	Y	Y	Y	Y	N	N	N	N	N	Y		DZ
270	Meptina Go	Google Play	Y	Y	Y	Y	N	N	N	N	N	Y		DZ
285	myPeakFlow	Google Play	Y	Y	Y	Y	N	N	N	N	N	Y		DZ
290	NHS Wales: Asthmahub	Google Play	Y	Y	y	Y	N	N	N	N	N	Y		DZ
291	NHS Wales: Asthmahub for Parents	Google Play	Y	Y	Y	Y	N	N	N	N	N	Y		DZ
293	NIH: Asthma	Google Play	Y	Y	Y	Y	N	N	N	N	N	Y		DZ
305	PeakFlow	Google Play	Y	Y	Y	Y	N	N	N	N	N	Y		DZ
315	PEF Log-asthma tracker	Google Play	Y	Y	Y	Y	N	N	N	N	N	Y		DZ
331	Propeller	Google Play	Y	Y	Y	Y	N	N	N	N	N	Y		DZ
334	pulmoment	Google Play	Y	Y	y	Y	N	N	N	N	N	Y		DZ
350	RespiTrac	Google Play	Y	Y	Y	Y	N	N	N	N	N	Y		DZ
84	Asthma In Check-Health Diary	Apple	Y	Y	Y	Y	N	N	N	N	N	Y		DZ
352	RightBreathe	Google Play	Y	Y	y	Y	N	N	N	N	N	Y		DZ
362	SAMSV3	Google Play	Y	Y	Y	Y	N	N	N	N	N	Y		DZ
87	Asthma Insight	Apple	Y	Y	Y	Y	N	N	N	N	N	Y		DZ
363	SAMSv4	Google Play	Y	Y	Y	Y	N	N	N	N	N	Y		DZ
90	Asthma Manager	Apple	Y	Y	Y	Y	N	N	N	N	N	Y		DZ
364	Sandwhich!	Google Play	Y	Y	Y	Y	N	N	N	N	N	Y		DZ
366	SaniQ Asthma- Lung & Allergy	Google Play	Y	Y	Y	Y	N	N	N	N	N	Y		DZ
379	Smart ANP	Google Play	Y	Y	Y	Y	N	N	N	N	N	Y		DZ
381	Smart Asthma: Forecast Asthma with Peak Flow Chart	Google Play	Y	Y	Y	Y	N	N	N	N	N	Y		DZ
95	Asthma Test	Apple	Y	Y	Y	Y	N	N	N	N	N	Y		DZ
96	Asthma Tracker	Apple	Y	Y	Y	Y	N	N	N	N	N	Y		DZ
386	SpiroHome	Google Play	Y	Y	Y	Y	N	N	N	N	N	Y		DZ
399	Track Your Asthma	Google Play	Y	Y	Y	Y	N	N	N	N	N	Y		DZ
407	VitalFlo Health	Google Play	Y	Y	Y	Y	N	N	N	N	N	Y		DZ
413	Wheezo	Google Play	Y	Y	Y	Y	N	N	N	N	N	Y		DZ
417	X-halo Home	Google Play	Y	Y	Y	Y	N	N	N	N	N	Y		DZ
106	AsthmaMD	Apple	Y	Y	Y	Y	N	N	N	N	N	Y		DZ
109	asthmaTrack	Apple	Y	Y	Y	Y	N	N	N	N	N	Y		DZ
110	AsthmaXcel	Apple	Y	Y	Y	Y	N	N	N	N	N	Y		DZ
113	ASTHMAXcel Adventures	Apple	Y	Y	Y	Y	N	N	N	N	N	Y		DZ
115	AsthmaXcel ED	Apple	Y	Y	Y	Y	N	N	N	N	N	Y		DZ
117	ASTHMAXcel Perception	Apple	Y	Y	Y	Y	N	N	N	N	N	Y		DZ
119	ASTHMAXcel PRO	Apple	Y	Y	Y	Y	N	N	N	N	N	Y		DZ
143	Breathe for Asthma and COPD	Apple	Y	Y	Y	Y	N	N	N	N	N	Y		DZ
145	BreatheSmart	Apple	Y	Y	Y	Y	N	N	N	N	N	Y		DZ
184	Easy Peak Flow Diary	Apple	Y	Y	Y	Y	N	N	N	N	N	Y		DZ
190	Exercise Asthma & COPD	Apple	Y	Y	Y	Y	N	N	N	N	N	Y		DZ
196	FindAir-Asthma Diary	Apple	Y	Y	Y	Y	N	N	N	N	N	Y		DZ
206	Hailie	Apple	Y	Y	Y	Y	N	N	N	N	N	Y		DZ
232	Hyfe Cough Tracker	Apple	Y	Y	Y	Y	N	N	N	N	N	Y		DZ
235	Inhale-Inhale tracking, reminders, and reports	Apple	Y	Y	Y	Y	N	N	N	N	N	Y		DZ
236	Inhaler Counter	Apple	Y	Y	Y	Y	N	N	N	N	N	Y		DZ
237	Inhaler Tracker	Apple	Y	Y	Y	Y	N	N	N	N	N	Y		DZ
250	KEVA Asthma Advisor	Apple	Y	Y	Y	Y	N	N	N	N	N	Y		DZ
253	Kiss myAsthma	Apple	Y	Y	Y	Y	N	N	N	N	N	Y		DZ
279	My Breathefree	Apple	Y	Y	Y	Y	N	N	N	N	N	Y		DZ
289	NHS Wales Asthmahub	Apple	Y	Y	y	Y	N	N	N	N	N	Y		DZ
304	PeakAsthma-mobile	Apple	Y	Y	y	Y	N	N	N	N	N	Y		DZ
314	PEF Log-asthma tracker	Apple	Y	Y	y	Y	N	N	N	N	N	Y		DZ
330	Propeller	Apple	Y	Y	Y	Y	N	N	N	N	N	Y	Not targeted to those with asthma	DZ
333	Pulmoment	Apple	Y	Y	y	Y	N	N	N	N	N	Y		DZ
351	RightBreathe	Apple	Y	Y	y	Y	N	N	N	N	N	Y		DZ
365	SaniQ Asthma	Apple	Y	Y	Y	Y	N	N	N	N	N	Y		DZ
374	Signs & Symptoms Asthma	Apple	Y	Y	Y	Y	N	N	N	N	N	Y		DZ
378	Smart ANP	Apple	Y	Y	Y	Y	N	N	N	N	N	Y	Not targeted to those with asthma	DZ
380	Smart Asthma: Forecast Asthma	Apple	Y	Y	Y	Y	N	N	N	N	N	Y		DZ
384	SOS Asthma	Apple	Y	Y	Y	Y	N	N	N	N	N	Y		DZ
385	SpiroHome	Apple	Y	Y	Y	Y	N	N	N	N	N	Y		DZ
392	Talli Symptom Tracker	Apple	Y	Y	Y	Y	N	N	N	N	N	Y		DZ
406	VitalFlo Health	Apple	Y	Y	Y	Y	N	N	N	N	N	Y		DZ
409	Wanngi Health Tracker	Apple	Y	Y	Y	Y	N	N	N	N	N	Y		DZ
412	Wheezo	Apple	Y	Y	Y	Y	N	N	N	N	N	Y		DZ
416	X-halo Home	Apple	Y	Y	Y	Y	N	N	N	N	N	Y		DZ
53	ASTHMA	Apple												DZ

## Sheet: BR Excluded Apps
Reviewer: Billy Robinson	Start Date:	End Date: 27/08
Application Information			Inclusion Criteria (Y/N)				Exclusion Criteria (Y/N)					Decision		Reviewer?
App Number	Application Name	Marketplace	Primary role related to asthma	Targeted to those with asthma	It can be run on mobile phones	Written in English	Not primarily related to asthma	Primarily targeted towards healthcare professionals	Not written in English	Does not function correctly post download.	Designed for children with asthma	Included? (Y/N)	Reason for Exclusion (if applicable)	BR/DZ
1	101 Natural Home Remedies Cure	Google Play	N	N	Y	Y	Y	N	N	N	N	N	Not primarily related to asthma	BR
2	4-7-8 Relax Breathing	Google Play	N	N	Y	Y	Y	N	N	N	N	N	Not primarily related to asthma	BR
3	7 keys for infant Asthma (PAID)	Apple	Y	Y	Y	Y	N	N	N	N	Y	N	Designed for children with asthma	BR
4	7 keys for infant Asthma Lite	Apple	Y	Y	Y	Y	N	N	N	N	Y	N	Designed for children with asthma	BR
5	7 keys to manage Child Asthma (PAID)	Google Play	Y	Y	Y	Y	N	N	N	N	Y	N	Designed for children with asthma	BR
6	7 keys to manage Child Asthma Free	Google Play	Y	Y	Y	Y	N	N	N	N	Y	N	Designed for children with asthma	BR
7	7KGC	Google Play	N	N	Y	Y	Y	Y	N	N	N	N	Primarily targeted towards healthcare professionals	BR
8	AAAAI Meetings	Apple	N	N	Y	Y	Y	Y	N	N	N	N	Primarily targeted towards healthcare professionals	BR
9	AAP Asthma Tracker for Adolescents	Apple	Y	Y	Y	Y	N	N	N	N	Y	N	Designed for children with asthma	BR
10	Activ8rlives Health+Wellness	Apple	N	N	Y	Y	Y	N	N	N	N	N	Not primarily related to asthma	BR
11	ACTMA - Заболевания легких (by Di-Labs non-english)	Google Play	Y	Y	Y	N	N	N	Y	N	N	N	Not written in English	BR
12	Acupressure: Heal Yourself	Apple	N	N	Y	Y	Y	N	N	N	N	N	Not primarily related to asthma	BR
13	Ada-check your health	Google Play	N	N	Y	Y	Y	N	N	N	N	N	Not primarily related to asthma	BR
14	Affirmations (Breathing Games)	Apple	N	Y	Y	Y	Y	N	N	N	N	N	Not primarily related to asthma	BR
15	Affirmations (Breathing Games)	Google Play	N	Y	Y	Y	Y	N	N	N	N	N	Not primarily related to asthma	BR
16	AI Eczema App: A tool to manage eczema	Google Play	N	N	Y	Y	Y	N	N	N	N	N	Not primarily related to asthma	BR
17	AioCare Doctor	Google Play	Y	N	Y	Y	N	Y	N	N	N	N	Primarily targeted towards healthcare professionals	BR
20	Air MD Professional Spirometry	Apple	Y	N	Y	Y	N	Y	N	N	N	N	Primarily targeted towards healthcare professionals	BR
21	Air Quality for Watch	Apple	N	N	N	Y	Y	N	N	N	N	N	Not primarily related to asthma	BR
22	Air Quality Index, Pollen & Fires - BreezoMeter	Google Play	N	N	Y	Y	Y	N	N	N	N	N	Not primarily related to asthma	BR
23	Air Quality: AirVisual	Google Play	N	N	Y	Y	Y	N	N	N	N	N	Not primarily related to asthma	BR
24	AirIQ	Apple	N	N	Y	Y	Y	N	N	N	N	N	Not primarily related to asthma	BR
25	Airmine	Apple	N	N	Y	Y	Y	N	N	N	N	N	Not primarily related to asthma	BR
26	AirRater	Apple	N	Y	Y	Y	Y	N	N	N	N	N	Not primarily related to asthma	BR
27	AirRater	Google Play	N	Y	Y	Y	Y	N	N	N	N	N	Not primarily related to asthma	BR
28	Airveda-Air Quality	Apple	N	N	Y	Y	Y	N	N	N	N	N	Not primarily related to asthma	BR
29	Airveda-Air Quality	Google Play	N	N	Y	Y	Y	N	N	N	N	N	Not primarily related to asthma	BR
30	Alfa: Cliniclal Trial App	Apple	N	N	Y	Y	Y	Y	N	N	N	N	Primarily targeted towards healthcare professionals	BR
31	All Respiratory Disease and Treatment	Google Play	N	N	Y	Y	Y	Y	N	N	N	N	Primarily targeted towards healthcare professionals	BR
32	All Respiratory Diseases (DevoDreamTeam)	Google Play	N	N	Y	Y	Y	Y	N	N	N	N	Primarily targeted towards healthcare professionals	BR
33	All Respiratory Diseases (Kifedhda App)	Google Play	N	N	Y	Y	Y	Y	N	N	N	N	Primarily targeted towards healthcare professionals	BR
34	All respiratory disorder	Google Play	N	N	Y	Y	Y	N	N	N	N	N	Not primarily related to asthma	BR
35	Allergic Asthma	Google Play	Y	N	Y	Y	N	Y	N	N	N	N	Primarily targeted towards healthcare professionals	BR
36	Allergic Reaction Treatment	Google Play	N	N	Y	Y	Y	N	N	N	N	N	Not primarily related to asthma	BR
37	Allergies	Google Play	N	N	Y	Y	Y	N	N	N	N	N	Not primarily related to asthma	BR
38	Allergies and Asthma	Google Play	N	Y	Y	Y	Y	N	N	N	N	N	Not primarily related to asthma	BR
39	Allergy & Immunology	Google Play	N	N	Y	Y	Y	N	N	N	N	N	Not primarily related to asthma	BR
40	Allergy Acupressure Self-Treatment Massa	Apple	N	N	Y	Y	Y	N	N	N	N	N	Not primarily related to asthma	BR
41	Allergy Asthma Sleep Center	Google Play	N	N	Y	Y	Y	N	N	N	N	N	Not primarily related to asthma	BR
42	Allergy Blast:Remind All Caregivers	Apple	N	N	Y	Y	Y	N	N	N	N	N	Not primarily related to asthma	BR
43	Allergy Causes Diagnosis	Google Play	N	N	Y	Y	Y	N	N	N	N	N	Not primarily related to asthma	BR
44	Allergy Diary	Apple	N	N	Y	Y	Y	N	N	N	N	N	Not primarily related to asthma	BR
45	Allergy Eduction	Google Play	N	N	Y	Y	Y	Y	N	N	N	N	Primarily targeted towards healthcare professionals	BR
46	Allergy Log Book	Apple	N	N	Y	Y	Y	N	N	N	N	N	Not primarily related to asthma	BR
47	Allergy, Asthma and Sinus Center	Apple	N	N	Y	Y	Y	N	N	N	N	N	Not primarily related to asthma	BR
49	AllergyMonitor	Apple	N	Y	Y	Y	Y	N	N	N	N	N	Not primarily related to asthma	BR
50	AllergyMonitor	Google Play	N	Y	Y	Y	Y	N	N	N	N	N	Not primarily related to asthma	BR
51	AQHI Canada	Apple	N	N	Y	Y	Y	N	N	N	N	N	Not primarily related to asthma	BR
52	Ask me, AsthMe!	Google Play	Y	Y	Y	Y	N	N	N	N	Y	N	Designed for children with asthma	BR
54	Asthma - Causes, Diagnosis and Treatment	Google Play	Y	Y	Y	Y	N	N	N	N	N	N	Primarily targeted towards healthcare professionals	BR
55	Asthma (Alpha Soft)	Google Play	Y	N	Y	Y	N	Y	N	N	N	N	Primarily targeted towards healthcare professionals	BR
58	Asthma (SALEEMORIOD)	Google Play	Y	Y	Y	N	N	N	Y	N	N	N	Not written in English	BR
59	Asthma & Me	Apple	Y	Y	Y	Y	N	Y	N	N	N	N	Primarily targeted towards healthcare professionals	BR
60	Asthma & Me	Google Play	Y	Y	Y	Y	N	Y	N	N	N	N	Primarily targeted towards healthcare professionals	BR
62	Asthma and Allergies Risk Assessment	Google Play	Y	N	Y	Y	N	N	N	N	N	N	Not targeted to those with asthma	BR
65	Asthma Assessment	Apple	Y	Y	Y	N	N	N	Y	N	N	N	Not written in English	BR
69	Asthma COPD 2019	Apple	N	N	Y	Y	Y	Y	N	N	N	N	Primarily targeted towards healthcare professionals	BR
70	Asthma COPD 2019	Google Play	N	N	Y	Y	Y	Y	N	N	N	N	Primarily targeted towards healthcare professionals	BR
71	Asthma Diary	Google Play	Y	Y	Y	N	N	N	Y	N	N	N	Not written in English	BR
73	Asthma Dodge	Apple	Y	N	Y	Y	N	N	N	N	N	N	Not targeted to those with asthma	BR
74	Asthma Dodge	Google Play	Y	N	Y	Y	N	N	N	N	N	N	Not targeted to those with asthma	BR
75	Asthma Educator Exam Prep 2017 Edition	Apple	Y	N	Y	Y	N	Y	N	N	N	N	Primarily targeted towards healthcare professionals	BR
76	Asthma Educator Exam Quiz	Google Play	Y	N	Y	Y	N	Y	N	N	N	N	Primarily targeted towards healthcare professionals	BR
77	Asthma Educator Flashcards	Google Play	Y	N	Y	Y	N	Y	N	N	N	N	Primarily targeted towards healthcare professionals	BR
78	Asthma Educator Practice Test & Exam Review App	Google Play	Y	N	Y	Y	N	Y	N	N	N	N	Primarily targeted towards healthcare professionals	BR
79	Asthma Educator Quiz Prep Pro	Google Play	Y	N	Y	Y	N	Y	N	N	N	N	Primarily targeted towards healthcare professionals	BR
80	Asthma Educator Test Prep	Google Play	Y	N	Y	Y	N	Y	N	N	N	N	Primarily targeted towards healthcare professionals	BR
81	Asthma educator test prep PRO	Google Play	Y	N	Y	Y	N	Y	N	N	N	N	Primarily targeted towards healthcare professionals	BR
82	Asthma Explorers Club	Apple	Y	Y	Y	Y	N	N	N	N	Y	N	Designed for children with asthma	BR
85	Asthma in Childhood Remedies	Google Play	Y	Y	Y	Y	N	N	N	N	Y	N	Designed for children with asthma	BR
97	Asthma Tracker Chance	Apple	Y	N	Y	Y	N	Y	N	N	Y	N	Primarily targeted towards healthcare professionals	BR
98	Asthma Tracker Chance - Asthma Predictive Index	Google Play	Y	N	Y	Y	N	Y	N	N	Y	N	Primarily targeted towards healthcare professionals	BR
99	Asthma Treatment in Hindi	Google Play	Y	Y	Y	N	N	N	Y	N	N	N	Not written in English	BR
100	Asthma: Causes, diagnosis and treatment	Google Play	Y	Y	Y	Y	N	N	N	N	N	N	Primarily targeted towards healthcare professionals	BR
102	Asthma+me	Apple	Y	Y	Y	Y	N	N	N	N	Y	N	Designed for children with asthma	BR
103	Asthma+me	Google Play	Y	Y	Y	Y	N	N	N	N	N	N	Designed for children with asthma	BR
105	AsthmaHelp	Apple	Y	Y	Y	Y	N	N	N	N	Y	N	Designed for children with asthma	BR
112	ASTHMAXcel - दमा नियंत्रण साधन	Google Play	Y	Y	Y	N	N	N	Y	N	N	N	Not written in English	BR
122	AstmaBox	Google Play	Y	N	Y	Y	N	Y	N	N	N	N	Primarily targeted towards healthcare professionals	BR
123	Astmatti	Google Play	Y	Y	Y	N	N	N	Y	N	N	N	Not written in English	BR
124	ATS Journals App	Apple	N	N	Y	Y	Y	Y	N	N	N	N	Primarily targeted towards healthcare professionals	BR
125	Attentis ® -Smart Sensors	Google Play	N	N	Y	Y	Y	N	N	N	N	N	Not primarily related to asthma	BR
126	Audio Player (Breathing Apps)	Google Play	N	Y	Y	Y	Y	N	N	N	N	N	Not primarily related to asthma	BR
127	Austin Allergy Tracker	Apple	N	Y	Y	Y	Y	N	N	N	N	N	Not primarily related to asthma	BR
128	Balloon (Breathing Game)	Apple	Y	Y	Y	Y	N	N	N	N	Y	N	Designed for children with asthma	BR
129	Balloon (Breathing Games)	Google Play	Y	Y	Y	Y	N	N	N	N	Y	N	Designed for children with asthma	BR
130	Bangla Homeopathic Treatment হোমিওপ্যাথিক চিকিৎসা	Google Play	N	N	Y	N	Y	N	Y	N	N	N	Not written in English	BR
131	Beach Walk (Breathing Apps)	Apple	Y	Y	Y	Y	N	N	N	N	Y	N	Designed for children with asthma	BR
132	Bearable - symptoms and mood tracker	Google Play	N	N	Y	Y	Y	N	N	N	N	N	Not primarily related to asthma	BR
133	BellyBio-Interactive Breathing	Apple	N	N	Y	Y	Y	N	N	N	N	N	Not primarily related to asthma	BR
134	BHB Breathing exercises, Wim Hof, Apnea training	Google Play	N	N	Y	Y	Y	N	N	N	N	N	Not primarily related to asthma	BR
135	Bionica	Apple	N	N	Y	Y	Y	N	N	N	N	N	Not primarily related to asthma	BR
136	Bowling (Breathing Games)	Apple	Y	Y	Y	Y	N	N	N	N	Y	N	Designed for children with asthma	BR
137	Bowling (Breathing Games)	Google Play	Y	Y	Y	Y	N	N	N	N	Y	N	Designed for children with asthma	BR
138	Breah-breathing exercises	Apple	N	N	Y	Y	Y	N	N	N	N	N	Not primarily related to asthma	BR
139	Breath Ball Breathing Exercise	Apple	N	N	Y	Y	Y	N	N	N	N	N	Not primarily related to asthma	BR
140	Breath Ball: The Stress Relieve Breathing Exercise	Google Play	N	N	Y	Y	Y	N	N	N	N	N	Not primarily related to asthma	BR
141	Breath Counter	Google Play	N	N	Y	Y	Y	N	N	N	N	N	Not primarily related to asthma	BR
144	Breathenow Breathing Exercises	Apple	N	N	Y	Y	Y	N	N	N	N	N	Not primarily related to asthma	BR
147	Breathing Downhill 2 (Breathing Games)	Apple	Y	Y	Y	Y	N	N	N	N	Y	N	Designed for children with asthma	BR
148	Breathing Downhill 3 (Breathing Games)	Apple	Y	Y	Y	Y	N	N	N	N	Y	N	Designed for children with asthma	BR
149	Breathing Exercises	Google Play	N	N	Y	Y	Y	N	N	N	N	N	Not primarily related to asthma	BR
150	Breathly-Just Breathe	Google Play	N	N	Y	Y	Y	N	N	N	N	N	Not primarily related to asthma	BR
151	Bubble Medical	Apple	N	N	Y	Y	Y	N	N	N	N	N	Not primarily related to asthma	BR
152	ButeykoClinic	Google Play	N	Y	Y	Y	Y	N	N	N	N	N	Not primarily related to asthma	BR
153	Butterflies (Breathing Games)	Apple	Y	Y	Y	Y	N	N	N	N	Y	N	Designed for children with asthma	BR
154	Butterflies (Breathing Games)	Google Play	Y	Y	Y	Y	N	N	N	N	Y	N	Designed for children with asthma	BR
158	Chemical Maze-Shopping Companion	Apple	N	N	Y	Y	Y	N	N	N	N	N	Not primarily related to asthma	BR
159	Children's Health Asthma Buddy	Apple	Y	Y	Y	Y	N	N	N	N	Y	N	Designed for children with asthma	BR
161	Classical Acupuncutre Clinic	Google Play	N	Y	Y	Y	Y	N	N	N	N	N	Not primarily related to asthma	BR
162	Clean your lungs	Google Play	N	N	Y	Y	Y	N	N	N	N	N	Not primarily related to asthma	BR
163	cliexa-COPD	Google Play	N	N	Y	Y	Y	N	N	N	N	N	Not primarily related to asthma	BR
164	COPD Disease (Bedieman)	Google Play	N	N	Y	Y	Y	N	N	N	N	N	Not primarily related to asthma	BR
165	COPD Disease (clean queen)	Google Play	N	N	Y	Y	Y	N	N	N	N	N	Not primarily related to asthma	BR
166	COPD Support	Google Play	N	N	Y	Y	Y	N	N	N	N	N	Not primarily related to asthma	BR
168	Crossy Road	Google Play	N	N	Y	Y	Y	N	N	N	N	N	Not primarily related to asthma	BR
169	Cut the Rope Experiments	Google Play	N	N	Y	Y	Y	N	N	N	N	N	Not primarily related to asthma	BR
170	Cyberpoli-deskundig advies	Google Play	N	Y	N	N	Y	N	N	N	Y	N	Designed for children with asthma	BR
171	Dagens Pollental	Google Play	N	N	Y	Y	Y	N	Y	N	N	N	Not written in English	BR
172	Daily Mudras (Yoga)-For Health & Fitness	Google Play	N	Y	Y	Y	Y	N	N	N	N	N	Not primarily related to asthma	BR
175	Dandelion (Breathing Games)	Apple	Y	Y	Y	Y	N	N	N	N	Y	N	Designed for children with asthma	BR
176	Dandelion (Breathing Games)	Google Play	Y	Y	Y	Y	N	N	N	N	Y	N	Designed for children with asthma	BR
177	Dandelions (Breathing Games)	Apple	Y	Y	Y	Y	N	N	N	N	Y	N	Designed for children with asthma	BR
178	Diseases Symptoms & Treatment Dictionary	Google Play	N	N	Y	Y	Y	Y	N	N	N	N	Primarily targeted towards healthcare professionals	BR
179	Dr Pandey's Children's Clinic	Google Play	N	Y	Y	Y	Y	N	N	N	Y	N	Designed for children with asthma	BR
181	EAACI Events	Apple	N	N	Y	Y	Y	Y	N	N	N	N	Primarily targeted towards healthcare professionals	BR
182	Eagle (Breathing Apps)	Apple	Y	Y	Y	Y	N	N	N	N	Y	N	Designed for children with asthma	BR
183	Eagle (Breathing Games)	Google Play	Y	Y	Y	Y	N	N	N	N	Y	N	Designed for children with asthma	BR
185	ebooks.in.th	Apple	N	N	Y	N	Y	N	Y	N	N	N	Not written in English	BR
186	Effective Home Remedies-Natural Cure	Google Play	N	Y	Y	Y	Y	N	N	N	N	N	Not primarily related to asthma	BR
187	Effic'Asthme	Google Play	Y	Y	Y	N	N	N	Y	N	Y	N	Not written in English	BR
188	Eolis Mobile	Google Play	N	Y	Y	Y	Y	N	N	N	N	N	Not primarily related to asthma	BR
189	ERS Connect	Apple	N	N	Y	Y	Y	Y	N	N	N	N	Primarily targeted towards healthcare professionals	BR
191	Family Allergy & Asthma	Apple	N	Y	Y	Y	Y	N	N	N	N	N	Not primarily related to asthma	BR
192	Family HQ: Baby & Child Health App	Google Play	N	Y	Y	Y	Y	N	N	N	Y	N	Designed for children with asthma	BR
193	Fast Tract Diet	Apple	N	N	Y	Y	Y	N	N	N	N	N	Not primarily related to asthma	BR
195	FindAir Research	Google Play	Y	Y	Y	Y	N	Y	N	N	N	N	Primarily targeted towards healthcare professionals	BR
197	Flow-Air Pollution Sensor	Apple	N	Y	Y	Y	Y	N	N	N	N	N	Not primarily related to asthma	BR
198	Flow-Depression	Google Play	N	N	Y	Y	Y	N	N	N	N	N	Not primarily related to asthma	BR
199	Food Additives 2	Apple	N	Y	N	N	Y	N	N	N	N	N	Not primarily related to asthma	BR
200	Food Additives 2+	Apple	N	Y	N	N	Y	N	N	N	N	N	Not primarily related to asthma	BR
201	GEMA Inhaladores	Google Play	Y	N	Y	N	N	Y	Y	N	N	N	Not written in English	BR
202	GINA Severe Asthma	Google Play	Y	N	Y	Y	N	Y	N	N	N	N	Primarily targeted towards healthcare professionals	BR
203	GoKart (Breathing Games)	Apple	Y	Y	Y	Y	N	N	N	N	Y	N	Designed for children with asthma	BR
204	GOLD 2021 Pocket Guide	Google Play	N	N	Y	Y	Y	Y	N	N	N	N	Primarily targeted towards healthcare professionals	BR
205	GOLD COPD-Chronic Opstructive Pulmonary Disease	Google Play	N	N	Y	Y	Y	Y	N	N	N	N	Primarily targeted towards healthcare professionals	BR
208	Hay Fever Allergy	Google Play	N	Y	Y	Y	Y	N	N	N	N	N	Not primarily related to asthma	BR
209	Hay Fever Treatment and Symptoms	Google Play	N	N	Y	Y	Y	N	N	N	N	N	Not primarily related to asthma	BR
210	Hay Fever: Causes, Diagnosis and Treatment	Google Play	N	N	Y	Y	Y	N	N	N	N	N	Not primarily related to asthma	BR
211	HC and - Astma	Google Play	Y	Y	Y	N	N	N	Y	N	Y	N	Not written in English	BR
212	Headspace: Meditation and Sleep	Google Play	N	N	Y	Y	Y	N	N	N	N	N	Not primarily related to asthma	BR
213	Health Education	Google Play	N	Y	Y	Y	Y	N	N	N	N	N	Not primarily related to asthma	BR
214	Health information	Apple	N	N	Y	Y	Y	N	N	N	N	N	Not primarily related to asthma	BR
215	Health mapper-the app for monitoring Any long-term health condition	Apple	N	N	N	Y	Y	N	N	Y	N	N	Removed from App store	BR
216	Health Tracking from Doctor Care Anywhere	Apple	N	Y	Y	Y	Y	N	N	N	N	N	Not primarily related to asthma	BR
217	Healthper	Apple	N	N	Y	Y	Y	N	N	N	N	N	Not primarily related to asthma	BR
218	HealthUnlocked Communities	Apple	N	Y	Y	Y	Y	N	N	N	N	N	Not primarily related to asthma	BR
219	Healthy Lungs	Google Play	N	N	Y	Y	Y	N	N	N	N	N	Not primarily related to asthma	BR
220	Help for Kids Health and Diet	Google Play	N	Y	Y	Y	Y	N	N	N	Y	N	Designed for children with asthma	BR
221	Herupa Smart Mesh Plus	Google Play	Y	Y	Y	Y	N	N	N	N	Y	N	Designed for children with asthma	BR
222	Home Remedies	Google Play	N	Y	Y	Y	Y	N	N	N	N	N	Not primarily related to asthma	BR
223	Home Remedies - Natural Treatment	Google Play	N	Y	Y	Y	Y	N	N	N	N	N	Not primarily related to asthma	BR
224	Home remedies & natural Tips-Organic Treatment	Google Play	N	Y	Y	Y	Y	N	N	N	N	N	Not primarily related to asthma	BR
225	Home remedies for cough (Digital Info Hub)	Google Play	N	Y	Y	Y	Y	N	N	N	N	N	Not primarily related to asthma	BR
226	Home Remedies for Cough (Healthcare IT)	Google Play	N	Y	Y	Y	Y	N	N	N	N	N	Not primarily related to asthma	BR
227	Home Remedies: Natural Cure for All Diseases	Google Play	N	Y	Y	Y	Y	N	N	N	N	N	Not primarily related to asthma	BR
228	Home Remedy for Allergy	Google Play	N	Y	Y	Y	Y	N	N	N	N	N	Not primarily related to asthma	BR
230	HOW TO QUIT SMOKING HELP GUIDE	Google Play	N	N	Y	Y	Y	N	N	N	N	N	Not primarily related to asthma	BR
232	Hyfe Cough Tracker	Apple	N	N	Y	Y	Y	N	N	N	N	N	Not primarily related to asthma	BR
233	IAM Medical Guidelines	Apple	N	N	Y	Y	Y	Y	N	N	N	N	Primarily targeted towards healthcare professionals	BR
234	ihanwel Awareness	Apple	N	N	Y	Y	Y	N	N	N	N	N	Not primarily related to asthma	BR
238	InnerHour Self-Care Therapy: Anxiety & Depression	Google Play	N	N	Y	Y	Y	N	N	N	N	N	Not primarily related to asthma	BR
241	iQiGongOne	Apple	N	Y	Y	Y	Y	N	N	N	N	N	Not primarily related to asthma	BR
242	iSpirometry	Google Play	N	N	Y	Y	Y	N	N	N	N	N	Not primarily related to asthma	BR
243	Jet Ski (Breathing Games)	Google Play	Y	Y	Y	Y	N	N	N	N	Y	N	Designed for children with asthma	BR
244	juli chronic condition tracker	Apple	N	Y	Y	Y	Y	N	N	N	N	N	Not primarily related to asthma	BR
245	Kata-Deine Inhalationshilfe	Apple	Y	Y	Y	N	N	N	Y	N	N	N	Not written in English	BR
246	Kata-Deine Inhalationshilfe	Google Play	Y	Y	Y	N	N	N	Y	N	N	N	Not written in English	BR
247	Kayaking (Breathing Games)	Apple	Y	Y	Y	Y	N	N	N	N	Y	N	Designed for children with asthma	BR
248	Kayaking (Breathing Games)	Google Play	Y	Y	Y	Y	N	N	N	N	Y	N	Designed for children with asthma	BR
249	Kemilex	Google Play	N	Y	Y	Y	Y	N	N	N	N	N	Not primarily related to asthma	BR
252	King of Thieves	Google Play	N	N	Y	Y	Y	N	N	N	N	N	Not primarily related to asthma	BR
255	Kite (Breathing Games)	Apple	Y	Y	Y	Y	N	N	N	N	Y	N	Designed for children with asthma	BR
257	Lecturio: Online Video Kurse	Apple	N	N	Y	N	Y	N	Y	N	N	N	Not written in English	BR
258	Livi-See a GP by Video	Google Play	N	N	Y	Y	Y	N	N	N	N	N	Not primarily related to asthma	BR
259	Lotus Meditation (Breathing Apps)	Apple	Y	Y	Y	Y	N	N	N	N	Y	N	Designed for children with asthma	BR
260	Lull-Waves of Calm	Apple	N	N	Y	Y	Y	N	N	N	N	N	Not primarily related to asthma	BR
261	Lung Health for Kids	Apple	Y	Y	Y	Y	N	N	N	N	Y	N	Designed for children with asthma	BR
262	Lung Health for Kids (Menzies May 2020)	Google Play	Y	Y	Y	Y	N	N	N	N	Y	N	Designed for children with asthma	BR
263	Lung Health for Kids (Menzies Nov 2020)	Google Play	Y	Y	Y	Y	N	N	N	N	Y	N	Designed for children with asthma	BR
264	Mask	Google Play	N	N	Y	Y	Y	N	N	N	N	N	Not primarily related to asthma	BR
267	MEDePRO	Google Play	N	N	Y	Y	Y	Y	N	N	N	N	Primarily targeted towards healthcare professionals	BR
268	Melbourne Pollen Count	Apple	N	Y	Y	Y	Y	N	N	N	N	N	Not primarily related to asthma	BR
269	Melbourne Pollen Count	Google Play	N	Y	Y	Y	Y	N	N	N	N	N	Not primarily related to asthma	BR
271	Mila Air	Apple	N	N	Y	Y	Y	N	N	N	N	N	Not primarily related to asthma	BR
273	Mod Asthma Predicitive Index	Apple	Y	N	Y	Y	N	N	N	N	Y	N	Designed for children with asthma	BR
274	Modified Asthma Predictive Index	Google Play	Y	N	Y	Y	N	N	N	N	Y	N	Designed for children with asthma	BR
275	Mon Asthme par Carnet de Sante.org	Google Play	Y	Y	Y	N	N	N	Y	N	N	N	Not written in English	BR
276	Music Cyma	Apple	N	Y	Y	Y	Y	N	N	N	N	N	Not primarily related to asthma	BR
277	Music Therapy-Sleep, stress, arthritis, obesi	Apple	N	N	Y	Y	Y	N	N	N	N	N	Not primarily related to asthma	BR
278	My AQI Air-PM2.5/Pollution	Apple	N	Y	Y	Y	Y	N	N	N	N	N	Not primarily related to asthma	BR
280	my mHealth	Apple	N	Y	Y	Y	Y	N	N	N	N	N	Not primarily related to asthma	BR
281	my mhealth	Google Play	N	Y	Y	Y	Y	N	N	N	N	N	Not primarily related to asthma	BR
282	My Respiratory System Anatomy	Apple	N	N	Y	Y	Y	Y	N	N	N	N	Primarily targeted towards healthcare professionals	BR
283	myAIR	Google Play	Y	N	Y	Y	N	Y	N	N	N	N	Primarily targeted towards healthcare professionals	BR
284	MyAQI	Apple	N	Y	Y	Y	Y	N	N	N	N	N	Not primarily related to asthma	BR
286	MySpira	Apple	Y	Y	Y	Y	N	N	N	N	Y	N	Designed for children with asthma	BR
287	MySpira	Google Play	Y	Y	Y	Y	N	N	N	N	Y	N	Designed for children with asthma	BR
288	Nature 1 (Breathing Apps)	Apple	Y	Y	Y	Y	N	N	N	N	Y	N	Designed for children with asthma	BR
291	NHS Wales: Asthmahub for Parents	Google Play	Y	N	Y	Y	N	N	N	N	Y	N	Designed for children with asthma	BR
292	NIH: Arthritis	Google Play	N	N	Y	Y	Y	N	N	N	N	N	Not primarily related to asthma	BR
294	Nurse Test Lite-Nursing and Paramedi	Apple	N	N	Y	Y	Y	Y	N	N	N	N	Primarily targeted towards healthcare professionals	BR
298	Our Journey with Asthma	Apple	Y	Y	Y	Y	N	N	N	N	Y	N	Designed for children with asthma	BR
299	Paediatric Emergencies	Google Play	N	N	Y	Y	Y	Y	N	N	N	N	Primarily targeted towards healthcare professionals	BR
300	Pain Tracker	Apple	N	N	Y	Y	Y	N	N	N	N	N	Not primarily related to asthma	BR
301	PatientMpower	Apple	N	N	Y	Y	Y	N	N	N	N	N	Not primarily related to asthma	BR
303	Peak Flow Calculator	Google Play	N	N	Y	Y	Y	Y	N	N	N	N	Primarily targeted towards healthcare professionals	BR
306	Ped Asthma Severity Score	Apple	Y	Y	Y	Y	N	N	N	N	Y	N	Designed for children with asthma	BR
307	Pediatric Asthma Risk Score	Apple	Y	N	Y	Y	N	Y	N	N	Y	N	Primarily targeted towards healthcare professionals	BR
308	Pediatric Asthma Severity	Apple	Y	N	Y	Y	N	Y	N	N	Y	N	Primarily targeted towards healthcare professionals	BR
309	Pediatric Asthma Severity Score	Google Play	Y	N	Y	Y	N	Y	N	N	Y	N	Primarily targeted towards healthcare professionals	BR
310	Pediatric Asthma Severity Score-Asthma Tracker	Google Play	Y	N	Y	Y	N	Y	N	N	Y	N	Primarily targeted towards healthcare professionals	BR
311	Pediatric Disease and Treatment	Google Play	N	Y	Y	Y	Y	N	N	N	Y	N	Designed for children with asthma	BR
312	Pediatric Diseases and Treatment	Google Play	N	Y	Y	Y	Y	N	N	N	Y	N	Designed for children with asthma	BR
313	Pediatric Pulmonology	Google Play	N	N	Y	Y	Y	Y	N	N	Y	N	Primarily targeted towards healthcare professionals	BR
316	Pet Breath Counter	Google Play	N	N	Y	Y	Y	N	N	N	N	N	Not primarily related to asthma	BR
317	Physiotherapy	Google Play	N	Y	Y	Y	Y	N	N	N	N	N	Not primarily related to asthma	BR
318	Pill Reminder & Medication Tracker-TakeYourPills	Google Play	N	Y	Y	Y	Y	N	N	N	N	N	Not primarily related to asthma	BR
319	Pill Reminder with tablet & Medication Tracker	Google Play	N	Y	Y	Y	Y	N	N	N	N	N	Not primarily related to asthma	BR
320	Pinwheel (Breathing Games)	Apple	Y	Y	Y	Y	N	N	N	N	Y	N	Designed for children with asthma	BR
321	Plume Labs: Air Quality App	Apple	N	Y	Y	Y	Y	N	N	N	N	N	Not primarily related to asthma	BR
322	Pneumonia Disease	Google Play	N	N	Y	Y	Y	N	N	N	N	N	Not primarily related to asthma	BR
323	Pollen Wise-What's in your air, when and where	Google Play	N	Y	Y	Y	Y	N	N	N	N	N	Not primarily related to asthma	BR
324	Practice Nurse	Apple	N	N	Y	Y	Y	Y	N	N	N	N	Primarily targeted towards healthcare professionals	BR
325	PRAM Score-Paediatric Asthma	Google Play	Y	N	Y	Y	N	Y	N	N	Y	N	Primarily targeted towards healthcare professionals	BR
326	PRAM Score-Pediatric Asthma	Apple	Y	N	Y	Y	N	Y	N	N	Y	N	Primarily targeted towards healthcare professionals	BR
327	Prana Breath: Calm & Meditate	Google Play	N	Y	Y	Y	Y	N	N	N	N	N	Not primarily related to asthma	BR
328	Pranayama Free	Google Play	N	Y	Y	Y	Y	N	N	N	N	N	Not primarily related to asthma	BR
329	PRISMS	Google Play	Y	Y	Y	Y	N	N	N	N	Y	N	Designed for children with asthma	BR
335	Pulmonary Board Review	Google Play	N	N	Y	Y	Y	Y	N	N	N	N	Primarily targeted towards healthcare professionals	BR
336	Pulmonary Questionnaire	Google Play	Y	N	Y	Y	N	Y	N	N	N	N	Primarily targeted towards healthcare professionals	BR
337	Pulmonary Screener	Google Play	Y	N	Y	Y	N	Y	N	N	N	N	Primarily targeted towards healthcare professionals	BR
338	Pulmonary Screener v2	Google Play	Y	N	Y	Y	N	Y	N	N	N	N	Primarily targeted towards healthcare professionals	BR
339	Pulmonology and Allergy	Apple	N	N	Y	Y	Y	Y	N	N	N	N	Primarily targeted towards healthcare professionals	BR
340	Rafi Tone Int	Apple	Y	Y	Y	Y	N	N	N	N	Y	N	Designed for children with asthma	BR
341	Rafi Tone Int	Google Play	Y	Y	Y	Y	N	N	N	N	Y	N	Designed for children with asthma	BR
342	Reduce Anxiety (Breathing Apps)	Apple	N	Y	Y	Y	Y	N	N	N	N	N	Not primarily related to asthma	BR
343	RESPICON	Google Play	N	N	Y	Y	Y	Y	N	N	N	N	Primarily targeted towards healthcare professionals	BR
344	Respiratory Diseases	Apple	N	N	Y	Y	Y	Y	N	N	N	N	Primarily targeted towards healthcare professionals	BR
345	Respiratory diseases and respiratory therapy	Google Play	N	N	Y	Y	Y	Y	N	N	N	N	Primarily targeted towards healthcare professionals	BR
346	Respiratory System Anatomy	Google Play	N	N	Y	Y	Y	Y	N	N	N	N	Primarily targeted towards healthcare professionals	BR
347	Respiratory Therapy Flashcards	Google Play	N	N	Y	Y	Y	Y	N	N	N	N	Primarily targeted towards healthcare professionals	BR
348	Respirology	Apple	N	N	Y	Y	Y	Y	N	N	N	N	Primarily targeted towards healthcare professionals	BR
349	Respirology Case Reports	Apple	N	N	Y	Y	Y	Y	N	N	N	N	Primarily targeted towards healthcare professionals	BR
353	River Walk (Breathing Apps)	Apple	Y	Y	Y	Y	N	N	N	N	Y	N	Designed for children with asthma	BR
354	River Walk (Breathing Games)	Google Play	Y	Y	Y	Y	N	N	N	N	Y	N	Designed for children with asthma	BR
355	Road Bike (breathing Apps)	Apple	Y	Y	Y	Y	N	N	N	N	Y	N	Designed for children with asthma	BR
356	Road Rally (Breathing VR)	Apple	Y	Y	Y	Y	N	N	N	N	Y	N	Designed for children with asthma	BR
357	Rocket (Breathing Games)	Google Play	Y	Y	Y	Y	N	N	N	N	Y	N	Designed for children with asthma	BR
358	Rollercoaster (Breathing Games)	Apple	Y	Y	Y	Y	N	N	N	N	Y	N	Designed for children with asthma	BR
359	Runner (Breathing Games)	Google Play	Y	Y	Y	Y	N	N	N	N	Y	N	Designed for children with asthma	BR
360	RxCOMPLi	Google Play	N	Y	Y	Y	Y	N	N	N	N	N	Not primarily related to asthma	BR
361	Sai Eye Allergy Asthma Hospital	Google Play	N	Y	Y	Y	Y	N	N	N	N	N	Not primarily related to asthma	BR
364	Sandwhich!	Google Play	N	N	Y	Y	Y	N	N	N	N	N	Not primarily related to asthma	BR
367	SANIQ Heart-Blood Pressure & Pulse	Google Play	N	N	Y	Y	Y	N	N	N	N	N	Not primarily related to asthma	BR
369	Self Cure home remedies for disease and illness	Google Play	N	Y	Y	Y	Y	N	N	N	N	N	Not primarily related to asthma	BR
370	Selikoff Occupational Safety	Google Play	N	Y	Y	Y	Y	N	N	N	N	N	Not primarily related to asthma	BR
371	Sensio Air, Pollen & Pollution, allergy tracker	Google Play	N	Y	Y	Y	Y	N	N	N	N	N	Not primarily related to asthma	BR
372	Sensio Air: Allergy Tracker	Apple	N	Y	Y	Y	Y	N	N	N	N	N	Not primarily related to asthma	BR
373	Shen-Acupuncture	Google Play	N	Y	Y	Y	Y	N	N	N	N	N	Not primarily related to asthma	BR
375	Simple Symptom Diary	Google Play	N	Y	Y	Y	Y	N	N	N	N	N	Not primarily related to asthma	BR
376	Ski Jump (Breathing VR)	Apple	Y	Y	Y	Y	N	N	N	N	Y	N	Designed for children with asthma	BR
377	Skiing (Breathing Games)	Apple	Y	Y	Y	Y	N	N	N	N	Y	N	Designed for children with asthma	BR
382	Smog Report	Apple	N	N	Y	Y	Y	N	N	N	N	N	Not primarily related to asthma	BR
383	Soap Cutting- Satisfying ASMR	Google Play	N	N	Y	Y	Y	N	N	N	N	N	Not primarily related to asthma	BR
385	SpiroHome	Apple	N	Y	Y	Y	Y	N	N	N	N	N	Not primarily related to asthma	BR
386	SpiroHome	Google Play	N	Y	Y	Y	Y	N	N	N	N	N	Not primarily related to asthma	BR
387	Spiromagic	Google Play	N	Y	Y	Y	Y	N	N	N	N	N	Not primarily related to asthma	BR
388	Spirometry Report	Google Play	N	N	Y	Y	Y	Y	N	N	N	N	Primarily targeted towards healthcare professionals	BR
389	Steady-Breathing Meditation for Stress & Anxiety	Google Play	N	Y	Y	Y	Y	N	N	N	N	N	Not primarily related to asthma	BR
390	Swimmer (Breathing Games)	Google Play	Y	Y	Y	Y	N	N	N	N	Y	N	Designed for children with asthma	BR
391	Symptomate-Symtom checker	Google Play	N	N	Y	Y	Y	N	N	N	N	N	Not primarily related to asthma	BR
392	Talli Symptom Tracker	Apple	N	N	Y	Y	Y	N	N	N	N	N	Not primarily related to asthma	BR
393	telemediq	Google Play	N	Y	Y	Y	Y	N	N	N	N	N	Not primarily related to asthma	BR
394	Test your lung health in a simple way	Google Play	N	N	Y	Y	Y	N	N	N	N	N	Not primarily related to asthma	BR
395	The Easy Cure process	Google Play	N	N	Y	Y	Y	N	N	N	N	N	Not primarily related to asthma	BR
396	Tichron Virtual Pet	Google Play	N	Y	Y	Y	Y	N	N	N	N	N	Not primarily related to asthma	BR
397	Totaal-Asthma and Allergies	Apple	N	Y	Y	Y	Y	N	N	N	N	N	Not primarily related to asthma	BR
398	TOTAAL-Asthma and Allergies	Google Play	N	Y	Y	Y	Y	N	N	N	N	N	Not primarily related to asthma	BR
400	Tummo Breath	Google Play	N	N	Y	Y	Y	N	N	N	N	N	Not primarily related to asthma	BR
401	Universal Breathing-Pranayama	Apple	N	Y	Y	Y	Y	N	N	N	N	N	Not primarily related to asthma	BR
402	Universal Breathing-Pranayama Lite	Apple	N	Y	Y	Y	Y	N	N	N	N	N	Not primarily related to asthma	BR
403	Upenyu-Health Tips, Suicide Prevention Calendar	Google Play	N	Y	Y	Y	Y	N	N	N	N	N	Not primarily related to asthma	BR
404	Urticaria	Google Play	N	N	Y	Y	Y	N	N	N	N	N	Not primarily related to asthma	BR
408	Walk (Breathing Apps)	Apple	Y	Y	Y	Y	N	N	N	N	Y	N	Designed for children with asthma	BR
409	Wanngi Health Tracker	Apple	N	N	Y	Y	Y	N	N	N	N	N	Not primarily related to asthma	BR
410	Wash Mnl Pulmonary Medicine Subspecialty Consult	Google Play	N	N	Y	Y	Y	Y	N	N	N	N	Primarily targeted towards healthcare professionals	BR
411	WheezeMonitor	Google Play	Y	Y	Y	Y	N	N	N	N	Y	N	Designed for children with asthma	BR
414	Wingsuit Flight (Breathing VR)	Apple	Y	Y	Y	Y	N	N	N	N	Y	N	Designed for children with asthma	BR
415	Wizdy Pets	Google Play	Y	Y	Y	Y	N	N	N	N	Y	N	Designed for children with asthma	BR
418	XXIV World Congress of Asthma	Google Play	Y	N	Y	Y	N	Y	N	N	N	N	Primarily targeted towards healthcare professionals	BR
419	Yoga (Breathing Apps)	Apple	Y	Y	Y	Y	N	N	N	N	Y	N	Designed for children with asthma	BR
420	YouTube	Google Play	N	N	Y	Y	Y	N	N	N	N	N	Not primarily related to asthma	BR
421	ZibdyHealth	Apple	N	N	Y	Y	Y	N	N	N	N	N	Not primarily related to asthma	BR
422	Бронхиальная астма. Симптомы и советы (by OIMal non-English App)	Google Play	Y	Y	Y	N	N	N	Y	N	N	N	Not written in English	BR
48	Allergy: Causes, Diagnosis and Management	Google Play	N	N	Y	Y	Y	N	N	N	N	N	Not primarily related to asthma	BR

## Sheet: DZ Excluded Apps
Reviewer: Daniel Zou	Start Date: 4 Sept 2021	End Date: 4 Septe 2021
Application Information			Inclusion Criteria (Y/N)				Exclusion Criteria (Y/N)					Decision
App Number	Application Name	Marketplace	Primary role related to asthma	Targeted to those with asthma	It can be run on mobile phones	Written in English	Not primarily related to asthma	Primarily targeted towards healthcare professionals	Not written in English	Does not function correctly post download.	Designed for children with asthma	Included? (Y/N)	Reason for Exclusion (if applicable)	Reviewer?
3	7 keys for infant Asthma (PAID)	Apple	Y	Y	Y	Y	N	N	N	N	Y	N	Designed for children with asthma	DZ
4	7 keys for infant Asthma Lite	Apple	Y	Y	Y	Y	N	N	N	N	Y	N	Designed for children with asthma	DZ
8	AAAAI Meetings	Apple	Y	N	Y	Y	N	Y	N	N	N	N	Not targeted to those with asthma	DZ
9	AAP Asthma Tracker for Adolescents	Apple	Y	Y	Y	Y	N	N	N	N	Y	N	Designed for children with asthma	DZ
10	Activ8rlives Health+Wellness	Apple	N	N	Y	Y	Y	N	N	N	N	N	Not primarily related to asthma	DZ
12	Acupressure: Heal Yourself	Apple	N	N	Y	Y	Y	N	N	N	N	N	Not primarily related to asthma	DZ
14	Affirmations (Breathing Games)	Apple	N	N	Y	Y	Y	N	N	N	N	N	Not primarily related to asthma	DZ
20	Air MD Professional Spirometry	Apple	Y	N	Y	Y	N	Y	N	N	N	N	Primarily targeted towards health professionals	DZ
21	Air Quality for Watch	Apple	N	N	N	Y	Y	N	N	N	N	N	Cannot be run on mobile phones	DZ
24	AirIQ	Apple	N	N	Y	Y	Y	N	N	N	N	N	Not primarily related to asthma	DZ
25	Airmine	Apple	N	N	Y	Y	Y	N	N	N	N	N	Not primarily related to asthma	DZ
26	AirRater	Apple	N	N	Y	Y	Y	N	N	N	N	N	Not primarily related to asthma	DZ
28	Airveda-Air Quality	Apple	N	N	Y	Y	Y	N	N	N	N	N	Not primarily related to asthma	DZ
30	Alfa: Cliniclal Trial App	Apple	Y	N	Y	Y	N	Y	N	N	N	N	Primarily targeted towards health professionals	DZ
40	Allergy Acupressure Self-Treatment Massa	Apple	N	N	Y	Y	Y	N	N	N	N	N	Not primarily related to asthma	DZ
42	Allergy Blast:Remind All Caregivers	Apple	N	N	Y	Y	Y	N	N	N	N	N	Not primarily related to asthma	DZ
44	Allergy Diary	Apple	N	N	Y	Y	Y	N	N	N	N	N	Not primarily related to asthma	DZ
46	Allergy Log Book	Apple	N	N	Y	Y	Y	N	N	N	N	N	Not primarily related to asthma	DZ
47	Allergy, Asthma and Sinus Center	Apple	N	N	Y	Y	Y	N	N	N	N	N	Not primarily related to asthma	DZ
49	AllergyMonitor	Apple	N	N	Y	Y	Y	N	N	N	N	N	Not primarily related to asthma	DZ
51	AQHI Canada	Apple	N	N	Y	Y	Y	N	N	N	N	N	Not primarily related to asthma	DZ
64	Asthma and Cold & Flu by GoLearningBus	Apple	N	Y	Y	Y	Y	N	N	N	N	N	Not primarily related to asthma	DZ
69	Asthma COPD 2019	Apple	Y	N	Y	Y	N	Y	N	N	N	N	Not targeted to those with asthma	DZ
73	Asthma Dodge	Apple	N	N	Y	Y	Y	N	N	N	N	N	Not primarily related to asthma	DZ
75	Asthma Educator Exam Prep 2017 Edition	Apple	Y	N	Y	Y	N	Y	N	N	N	N	Primarily targeted towards health professionals	DZ
82	Asthma Explorers Club	Apple	Y	Y	Y	Y	N	N	N	N	Y	N	Not primarily related to asthma	DZ
88	Asthma Instant Relief With Acupressure Point	Apple	N	N	Y	Y	Y	N	N	N	N	N	Not primarily related to asthma	DZ
97	Asthma Tracker Chance	Apple	Y	N	Y	Y	N	Y	N	N	N	N	Primarily targeted towards health professionals	DZ
102	Asthma+me	Apple	Y	Y	Y	Y	N	N	N	N	Y	N	Designed for children with asthma	DZ
1	101 Natural Home Remedies Cure	Google Play	N	N	Y	Y	Y	N	N	N	N	N	Not primarily related to asthma	DZ
105	AsthmaHelp	Apple	Y	Y	Y	Y	N	N	N	N	Y	N	Designed for children with asthma	DZ
2	4-7-8 Relax Breathing	Google Play	N	N	Y	Y	Y	N	N	N	N	N	Not primarily related to asthma	DZ
5	7 keys to manage Child Asthma (PAID)	Google Play	Y	Y	Y	Y	N	N	N	N	Y	N	Designed for children with asthma	DZ
6	7 keys to manage Child Asthma Free	Google Play	Y	Y	Y	Y	N	N	N	N	Y	N	Designed for children with asthma	DZ
7	7KGC	Google Play	N	N	Y	Y	Y	N	N	N	N	N	Not primarily related to asthma	DZ
11	ACTMA - Заболевания легких (by Di-Labs non-english)	Google Play	N	N	Y	Y	Y	N	Y	N	N	N	Not written in English	DZ
13	Ada-check your health	Google Play	N	N	Y	Y	Y	N	N	N	N	N	Not primarily related to asthma	DZ
15	Affirmations (Breathing Games)	Google Play	N	N	Y	Y	Y	N	N	N	N	N	Not primarily related to asthma	DZ
16	AI Eczema App: A tool to manage eczema	Google Play	N	N	Y	Y	Y	N	N	N	N	N	Not primarily related to asthma	DZ
17	AioCare Doctor	Google Play	Y	N	Y	Y	N	Y	N	N	N	N	Primarily targeted towards health professionals	DZ
22	Air Quality Index, Pollen & Fires - BreezoMeter	Google Play	N	N	Y	Y	Y	N	N	N	N	N	Not primarily related to asthma	DZ
23	Air Quality: AirVisual	Google Play	N	N	Y	Y	Y	N	N	N	N	N	Not primarily related to asthma	DZ
124	ATS Journals App	Apple	N	N	Y	Y	Y	Y	N	N	N	N	Primarily targeted towards health professionals	DZ
27	AirRater	Google Play	N	N	Y	Y	Y	N	N	N	N	N	Not primarily related to asthma	DZ
29	Airveda-Air Quality	Google Play	N	N	Y	Y	Y	N	N	N	N	N	Not primarily related to asthma	DZ
127	Austin Allergy Tracker	Apple	N	N	Y	Y	Y	N	N	N	N	N	Not primarily related to asthma	DZ
128	Balloon (Breathing Game)	Apple	N	N	Y	Y	Y	N	N	N	N	N	Not primarily related to asthma	DZ
31	All Respiratory Disease and Treatment	Google Play	N	N	Y	Y	Y	Y	N	N	N	N	Not targeted to those with asthma	DZ
32	All Respiratory Diseases (DevoDreamTeam)	Google Play	N	N	Y	Y	Y	Y	N	N	N	N	Not targeted to those with asthma	DZ
131	Beach Walk (Breathing Apps)	Apple	N	N	Y	Y	Y	N	N	N	N	N	Not primarily related to asthma	DZ
33	All Respiratory Diseases (Kifedhda App)	Google Play	N	N	Y	Y	Y	Y	N	N	N	N	Not targeted to those with asthma	DZ
133	BellyBio-Interactive Breathing	Apple	N	N	Y	Y	Y	N	N	N	N	N	Not primarily related to asthma	DZ
34	All respiratory disorder	Google Play	N	N	Y	Y	Y	Y	N	N	N	N	Not targeted to those with asthma	DZ
135	Bionica	Apple	N	N	Y	Y	Y	N	N	N	N	N	Not primarily related to asthma	DZ
136	Bowling (Breathing Games)	Apple	N	N	Y	Y	Y	N	N	N	N	N	Not primarily related to asthma	DZ
35	Allergic Asthma	Google Play	Y	N	Y	Y	N	Y	N	N	N	N	Not targeted to those with asthma	DZ
138	Breah-breathing exercises	Apple	N	N	Y	Y	Y	N	N	N	N	N	Not primarily related to asthma	DZ
139	Breath Ball Breathing Exercise	Apple	N	N	Y	Y	Y	N	N	N	N	N	Not primarily related to asthma	DZ
36	Allergic Reaction Treatment	Google Play	N	N	Y	Y	Y	N	N	N	N	N	Not primarily related to asthma	DZ
37	Allergies	Google Play	N	N	Y	Y	Y	N	N	N	N	N	Not primarily related to asthma	DZ
38	Allergies and Asthma	Google Play	N	N	Y	Y	Y	N	N	N	N	N	Not primarily related to asthma	DZ
144	Breathenow Breathing Exercises	Apple	N	N	Y	Y	Y	N	N	N	N	N	Not primarily related to asthma	DZ
39	Allergy & Immunology	Google Play	N	N	Y	Y	Y	N	N	N	N	N	Not primarily related to asthma	DZ
147	Breathing Downhill 2 (Breathing Games)	Apple	N	N	Y	Y	Y	N	N	N	N	N	Not primarily related to asthma	DZ
148	Breathing Downhill 3 (Breathing Games)	Apple	N	N	Y	Y	Y	N	N	N	N	N	Not primarily related to asthma	DZ
41	Allergy Asthma Sleep Center	Google Play	N	N	Y	Y	Y	N	N	N	N	N	Not primarily related to asthma	DZ
43	Allergy Causes Diagnosis	Google Play	N	N	Y	Y	Y	N	N	N	N	N	Not primarily related to asthma	DZ
151	Bubble Medical	Apple	N	N	Y	Y	Y	N	N	N	N	N	Not primarily related to asthma	DZ
45	Allergy Eduction	Google Play	N	N	Y	Y	Y	N	N	N	N	N	Not primarily related to asthma	DZ
153	Butterflies (Breathing Games)	Apple	N	N	Y	Y	Y	N	N	N	N	N	Not primarily related to asthma	DZ
48	Allergy: Causes, Diagnosis and Management	Google Play	N	N	Y	Y	Y	N	N	N	N	N	Not primarily related to asthma	DZ
50	AllergyMonitor	Google Play	N	N	Y	Y	Y	N	N	N	N	N	Not primarily related to asthma	DZ
156	Cair Sensor	Apple	N	N	Y	Y	Y	N	N	N	N	N	Not primarily related to asthma	DZ
52	Ask me, AsthMe!	Google Play	Y	Y	Y	Y	N	N	N	N	Y	N	Designed for children with asthma	DZ
158	Chemical Maze-Shopping Companion	Apple	N	N	Y	Y	Y	N	N	N	N	N	Not primarily related to asthma	DZ
159	Children's Health Asthma Buddy	Apple	Y	Y	Y	Y	N	N	N	N	Y	N	Designed for children with asthma	DZ
70	Asthma COPD 2019	Google Play	Y	N	Y	Y	N	Y	N	N	N	N	Not targeted to those with asthma	DZ
74	Asthma Dodge	Google Play	N	N	Y	Y	Y	N	N	N	N	N	Not primarily related to asthma	DZ
76	Asthma Educator Exam Quiz	Google Play	Y	N	Y	Y	N	Y	N	N	N	N	Primarily targeted towards health professionals	DZ
77	Asthma Educator Flashcards	Google Play	Y	N	Y	Y	N	Y	N	N	N	N	Primarily targeted towards health professionals	DZ
78	Asthma Educator Practice Test & Exam Review App	Google Play	Y	N	Y	Y	N	Y	N	N	N	N	Primarily targeted towards health professionals	DZ
79	Asthma Educator Quiz Prep Pro	Google Play	Y	N	Y	Y	N	Y	N	N	N	N	Primarily targeted towards health professionals	DZ
80	Asthma Educator Test Prep	Google Play	Y	N	Y	Y	N	Y	N	N	N	N	Primarily targeted towards health professionals	DZ
167	Cough Tracker	Apple	N	N	Y	Y	Y	N	N	N	N	N	Not targeted to those with asthma	DZ
81	Asthma educator test prep PRO	Google Play	Y	N	Y	Y	N	Y	N	N	N	N	Primarily targeted towards health professionals	DZ
85	Asthma in Childhood Remedies	Google Play	Y	Y	Y	Y	N	N	N	N	Y	N	Designed for children with asthma	DZ
94	Asthma Signals	Google Play	Y	Y	Y	Y	N	N	Y	N	N	N	Not written in English	DZ
98	Asthma Tracker Chance - Asthma Predictive Index	Google Play	Y	N	Y	Y	N	Y	N	N	N	N	Primarily targeted towards health professionals	DZ
99	Asthma Treatment in Hindi	Google Play	Y	Y	Y	Y	N	N	Y	N	N	N	Not written in English	DZ
103	Asthma+me	Google Play	Y	Y	Y	Y	N	N	N	N	Y	N	Designed for children with asthma	DZ
174	DailyBreath-Allergy & Asthma	Apple	N	N	Y	Y	Y	N	N	N	N	N	Not primarily related to asthma	DZ
175	Dandelion (Breathing Games)	Apple	N	N	Y	Y	Y	N	N	N	N	N	Not primarily related to asthma	DZ
112	ASTHMAXcel - दमा नियंत्रण साधन	Google Play	Y	Y	Y	Y	N	N	Y	N	N	N	Not written in English	DZ
177	Dandelions (Breathing Games)	Apple	N	N	Y	Y	Y	N	N	N	N	N	Not primarily related to asthma	DZ
122	AstmaBox	Google Play	Y	N	Y	Y	N	Y	N	N	N	N	Primarily targeted towards health professionals	DZ
123	Astmatti	Google Play	Y	N	Y	Y	N	Y	Y	N	N	N	Not written in English	DZ
125	Attentis ® -Smart Sensors	Google Play	N	N	Y	Y	Y	N	N	N	N	N	Not primarily related to asthma	DZ
181	EAACI Events	Apple	N	N	Y	Y	Y	Y	N	N	N	N	Not primarily related to asthma	DZ
182	Eagle (Breathing Apps)	Apple	N	N	Y	Y	Y	N	N	N	N	N	Not primarily related to asthma	DZ
126	Audio Player (Breathing Apps)	Google Play	N	N	Y	Y	Y	N	N	N	N	N	Not primarily related to asthma	DZ
185	ebooks.in.th	Apple	N	N	Y	N	Y	N	Y	N	N	N	Not primarily related to asthma	DZ
129	Balloon (Breathing Games)	Google Play	N	N	Y	Y	Y	N	N	N	N	N	Not primarily related to asthma	DZ
130	Bangla Homeopathic Treatment হোমিওপ্যাথিক চিকিৎসা	Google Play	N	N	Y	N	Y	N	Y	N	N	N	Not primarily related to asthma	DZ
132	Bearable - symptoms and mood tracker	Google Play	N	N	Y	Y	Y	N	N	N	N	N	Not primarily related to asthma	DZ
189	ERS Connect	Apple	N	N	Y	Y	Y	Y	N	N	N	N	Not primarily related to asthma	DZ
191	Family Allergy & Asthma	Apple	N	N	Y	Y	Y	N	N	N	N	N	Not targeted to those with asthma	DZ
134	BHB Breathing exercises, Wim Hof, Apnea training	Google Play	N	N	Y	Y	Y	N	N	N	N	N	Not primarily related to asthma	DZ
193	Fast Tract Diet	Apple	N	N	Y	Y	Y	N	N	N	N	N	Not primarily related to asthma	DZ
137	Bowling (Breathing Games)	Google Play	N	N	Y	Y	Y	N	N	N	N	N	Not primarily related to asthma	DZ
140	Breath Ball: The Stress Relieve Breathing Exercise	Google Play	N	N	Y	Y	Y	N	N	N	N	N	Not primarily related to asthma	DZ
197	Flow-Air Pollution Sensor	Apple	N	N	Y	Y	Y	N	N	N	N	N	Not primarily related to asthma	DZ
141	Breath Counter	Google Play	N	N	Y	Y	Y	N	N	N	N	N	Not primarily related to asthma	DZ
199	Food Additives 2	Apple	N	N	Y	Y	Y	N	N	N	N	N	Not primarily related to asthma	DZ
200	Food Additives 2+	Apple	N	N	Y	Y	Y	N	N	N	N	N	Not primarily related to asthma	DZ
149	Breathing Exercises	Google Play	N	N	Y	Y	Y	N	N	N	N	N	Not primarily related to asthma	DZ
150	Breathly-Just Breathe	Google Play	N	N	Y	Y	Y	N	N	N	N	N	Not primarily related to asthma	DZ
203	GoKart (Breathing Games)	Apple	N	N	Y	Y	Y	N	N	N	N	N	Not primarily related to asthma	DZ
152	ButeykoClinic	Google Play	N	N	Y	Y	Y	N	N	N	N	N	Not primarily related to asthma	DZ
154	Butterflies (Breathing Games)	Google Play	N	N	Y	Y	Y	N	N	N	N	N	Not primarily related to asthma	DZ
155	cair	Google Play	N	N	Y	Y	Y	N	N	N	N	N	Not primarily related to asthma	DZ
161	Classical Acupuncutre Clinic	Google Play	N	N	Y	Y	Y	N	N	N	N	N	Not primarily related to asthma	DZ
162	Clean your lungs	Google Play	N	N	Y	Y	Y	N	N	N	N	N	Not primarily related to asthma	DZ
163	cliexa-COPD	Google Play	N	N	Y	Y	Y	N	N	N	N	N	Not primarily related to asthma	DZ
164	COPD Disease (Bedieman)	Google Play	N	N	Y	Y	Y	N	N	N	N	N	Not primarily related to asthma	DZ
165	COPD Disease (clean queen)	Google Play	N	N	Y	Y	Y	N	N	N	N	N	Not primarily related to asthma	DZ
166	COPD Support	Google Play	N	N	Y	Y	Y	N	N	N	N	N	Not primarily related to asthma	DZ
214	Health information	Apple	N	N	Y	Y	Y	N	N	N	N	N	Not primarily related to asthma	DZ
215	Health mapper-the app for monitoring Any long-term health condition	Apple	N	N	Y	Y	Y	N	N	N	N	N	Not primarily related to asthma	DZ
216	Health Tracking from Doctor Care Anywhere	Apple	N	N	Y	Y	Y	N	N	N	N	N	Not primarily related to asthma	DZ
217	Healthper	Apple	N	N	Y	Y	Y	N	N	N	N	N	Not primarily related to asthma	DZ
218	HealthUnlocked Communities	Apple	N	N	Y	Y	Y	N	N	N	N	N	Not primarily related to asthma	DZ
168	Crossy Road	Google Play	N	N	Y	Y	Y	N	N	N	N	N	Not primarily related to asthma	DZ
169	Cut the Rope Experiments	Google Play	N	N	Y	Y	Y	N	N	N	N	N	Not primarily related to asthma	DZ
170	Cyberpoli-deskundig advies	Google Play	N	N	Y	N	Y	N	Y	N	N	N	Not written in English	DZ
171	Dagens Pollental	Google Play	N	N	Y	N	Y	N	Y	N	N	N	Not written in English	DZ
172	Daily Mudras (Yoga)-For Health & Fitness	Google Play	N	N	Y	Y	Y	N	N	N	N	N	Not primarily related to asthma	DZ
173	DailyBreath - Allergy & Asthma	Google Play	N	N	Y	Y	Y	N	N	N	N	N	Not primarily related to asthma	DZ
176	Dandelion (Breathing Games)	Google Play	N	N	Y	Y	Y	N	N	N	N	N	Not primarily related to asthma	DZ
178	Diseases Symptoms & Treatment Dictionary	Google Play	N	N	Y	Y	Y	Y	N	N	N	N	Primarily targeted towards health professionals	DZ
179	Dr Pandey's Children's Clinic	Google Play	N	N	Y	Y	Y	N	N	N	Y	N	Not primarily related to asthma	DZ
183	Eagle (Breathing Games)	Google Play	N	N	Y	Y	Y	N	N	N	N	N	Not primarily related to asthma	DZ
186	Effective Home Remedies-Natural Cure	Google Play	N	N	Y	Y	Y	N	N	N	N	N	Not primarily related to asthma	DZ
187	Effic'Asthme	Google Play	Y	Y	Y	Y	N	N	Y	N	N	N	Not written in English	DZ
231	How to use inhlaher	Apple	N	Y	Y	Y	N	N	N	N	N	N	Not primarily related to asthma	DZ
233	IAM Medical Guidelines	Apple	N	N	Y	Y	Y	Y	N	N	N	N	Not primarily related to asthma	DZ
234	ihanwel Awareness	Apple	N	N	Y	Y	Y	N	N	N	N	N	Not primarily related to asthma	DZ
188	Eolis Mobile	Google Play	N	N	Y	Y	Y	N	N	N	N	N	Not primarily related to asthma	DZ
239	Insight Lung	Apple	Y	N	Y	Y	Y	Y	N	N	N	N	Primarily targeted towards health professionals	DZ
192	Family HQ: Baby & Child Health App	Google Play	N	N	Y	Y	Y	N	N	N	N	N	Not primarily related to asthma	DZ
241	iQiGongOne	Apple	N	N	Y	Y	Y	N	N	N	N	N	Not primarily related to asthma	DZ
198	Flow-Depression	Google Play	N	N	Y	Y	Y	N	N	N	N	N	Not primarily related to asthma	DZ
201	GEMA Inhaladores	Google Play	Y	Y	Y	Y	N	N	Y	N	N	N	Not written in English	DZ
244	juli chronic condition tracker	Apple	N	N	Y	Y	Y	N	N	N	N	N	Not primarily related to asthma	DZ
245	Kata-Deine Inhalationshilfe	Apple	Y	Y	Y	Y	N	N	Y	N	N	N	Not written in English	DZ
202	GINA Severe Asthma	Google Play	Y	N	Y	Y	N	Y	N	N	N	N	Primarily targeted towards health professionals	DZ
247	Kayaking (Breathing Games)	Apple	N	N	Y	Y	Y	N	N	N	N	N	Not primarily related to asthma	DZ
204	GOLD 2021 Pocket Guide	Google Play	N	N	Y	Y	Y	Y	N	N	N	N	Primarily targeted towards health professionals	DZ
205	GOLD COPD-Chronic Opstructive Pulmonary Disease	Google Play	N	N	Y	Y	Y	Y	N	N	N	N	Primarily targeted towards health professionals	DZ
208	Hay Fever Allergy	Google Play	N	N	Y	Y	Y	N	N	N	N	N	Not primarily related to asthma	DZ
209	Hay Fever Treatment and Symptoms	Google Play	N	N	Y	Y	Y	N	N	N	N	N	Not primarily related to asthma	DZ
210	Hay Fever: Causes, Diagnosis and Treatment	Google Play	N	N	Y	Y	Y	N	N	N	N	N	Not primarily related to asthma	DZ
255	Kite (Breathing Games)	Apple	N	N	Y	Y	Y	N	N	N	N	N	Not primarily related to asthma	DZ
211	HC and - Astma	Google Play	N	N	Y	Y	Y	N	N	N	N	N	Not primarily related to asthma	DZ
257	Lecturio: Online Video Kurse	Apple	N	N	Y	Y	Y	Y	N	N	N	N	Primarily targeted towards health professionals	DZ
212	Headspace: Meditation and Sleep	Google Play	N	N	Y	Y	Y	N	N	N	N	N	Not primarily related to asthma	DZ
259	Lotus Meditation (Breathing Apps)	Apple	N	N	Y	Y	Y	N	N	N	N	N	Not primarily related to asthma	DZ
260	Lull-Waves of Calm	Apple	N	N	Y	Y	Y	N	N	N	N	N		DZ
261	Lung Health for Kids	Apple	N	Y	N	N	Y	N	N	N	N	N	Not primarily related to asthma	DZ
213	Health Education	Google Play	N	N	Y	Y	Y	N	N	N	N	N	Not primarily related to asthma	DZ
219	Healthy Lungs	Google Play	N	N	Y	Y	Y	N	N	N	N	N	Not primarily related to asthma	DZ
220	Help for Kids Health and Diet	Google Play	N	N	Y	Y	Y	N	N	N	N	N	Not primarily related to asthma	DZ
265	MASK-air	Apple	N	N	Y	Y	Y	N	N	N	N	N	Not primarily related to asthma	DZ
221	Herupa Smart Mesh Plus	Google Play	N	N	Y	Y	Y	N	N	N	Y	N	Designed for children with asthma	DZ
222	Home Remedies	Google Play	N	N	Y	Y	Y	N	N	N	N	N	Not primarily related to asthma	DZ
268	Melbourne Pollen Count	Apple	N	N	Y	Y	Y	N	N	N	N	N	Not primarily related to asthma	DZ
223	Home Remedies - Natural Treatment	Google Play	N	N	Y	Y	Y	N	N	N	N	N	Not primarily related to asthma	DZ
224	Home remedies & natural Tips-Organic Treatment	Google Play	N	N	Y	Y	Y	N	N	N	N	N	Not primarily related to asthma	DZ
271	Mila Air	Apple	N	N	Y	Y	Y	N	N	N	N	N		DZ
225	Home remedies for cough (Digital Info Hub)	Google Play	N	N	Y	Y	Y	N	N	N	N	N	Not primarily related to asthma	DZ
273	Mod Asthma Predicitive Index	Apple	Y	Y	Y	Y	N	N	N	N	Y	N	Designed for children with asthma	DZ
226	Home Remedies for Cough (Healthcare IT)	Google Play	N	N	Y	Y	Y	N	N	N	N	N	Not primarily related to asthma	DZ
227	Home Remedies: Natural Cure for All Diseases	Google Play	N	N	Y	Y	Y	N	N	N	N	N	Not primarily related to asthma	DZ
276	Music Cyma	Apple	N	N	Y	Y	Y	N	N	N	N	N	Not primarily related to asthma	DZ
277	Music Therapy-Sleep, stress, arthritis, obesi	Apple	N	N	Y	Y	Y	N	N	N	N	N	Not primarily related to asthma	DZ
278	My AQI Air-PM2.5/Pollution	Apple	N	N	Y	Y	Y	N	N	N	N	N	Not primarily related to asthma	DZ
280	my mHealth	Apple	N	Y	Y	Y	N	N	N	N	N	N	Not primarily related to asthma	DZ
228	Home Remedy for Allergy	Google Play	N	N	Y	Y	Y	N	N	N	N	N	Not primarily related to asthma	DZ
282	My Respiratory System Anatomy	Apple	N	N	Y	Y	Y	Y	N	N	N	N	Not primarily related to asthma	DZ
230	HOW TO QUIT SMOKING HELP GUIDE	Google Play	N	N	Y	Y	Y	N	N	N	N	N	Not primarily related to asthma	DZ
284	MyAQI	Apple	N	N	Y	Y	Y	N	N	N	N	N	Not primarily related to asthma	DZ
238	InnerHour Self-Care Therapy: Anxiety & Depression	Google Play	N	N	Y	Y	Y	N	N	N	N	N	Not primarily related to asthma	DZ
286	MySpira	Apple	N	Y	Y	Y	Y	N	N	N	Y	N	Not primarily related to asthma	DZ
240	Insight Lung	Google Play	Y	N	Y	Y	Y	Y	N	N	N	N	Primarily targeted towards health professionals	DZ
288	Nature 1 (Breathing Apps)	Apple	N	N	Y	Y	Y	N	N	N	N	N	Not primarily related to asthma	DZ
242	iSpirometry	Google Play	N	Y	Y	Y	N	N	N	N	N	N	Not primarily related to asthma	DZ
243	Jet Ski (Breathing Games)	Google Play	N	N	Y	Y	Y	N	N	N	N	N	Not primarily related to asthma	DZ
246	Kata-Deine Inhalationshilfe	Google Play	Y	Y	Y	Y	N	N	Y	N	N	N	Not written in English	DZ
248	Kayaking (Breathing Games)	Google Play	N	N	Y	Y	Y	N	N	N	N	N	Not primarily related to asthma	DZ
294	Nurse Test Lite-Nursing and Paramedi	Apple	N	N	N	N	Y	Y	N	N	N	N	Primarily targeted towards health professionals	DZ
295	Nutrition Asthma COPD	Apple	N	N	Y	Y	N	N	N	N	N	N	Not primarily related to asthma	DZ
296	NuvoAir Home	Apple	N	Y	N	N	N	N	N	N	N	N	Not primarily related to asthma	DZ
249	Kemilex	Google Play	N	N	Y	Y	Y	N	N	N	N	N	Not primarily related to asthma	DZ
298	Our Journey with Asthma	Apple	Y	Y	N	N	N	N	N	N	Y	N	Designed for children with asthma	DZ
252	King of Thieves	Google Play	N	N	Y	Y	Y	N	N	N	N	N	Not primarily related to asthma	DZ
300	Pain Tracker	Apple	N	N	Y	Y	Y	N	N	N	N	N	Not primarily related to asthma	DZ
301	PatientMpower	Apple	N	N	Y	Y	Y	N	N	N	N	N	Not primarily related to asthma	DZ
258	Livi-See a GP by Video	Google Play	N	N	Y	Y	Y	N	N	N	N	N	Not primarily related to asthma	DZ
262	Lung Health for Kids (Menzies May 2020)	Google Play	N	Y	N	N	Y	N	N	N	N	N	Not primarily related to asthma	DZ
263	Lung Health for Kids (Menzies Nov 2020)	Google Play	N	Y	N	N	Y	N	N	N	N	N	Not primarily related to asthma	DZ
306	Ped Asthma Severity Score	Apple	Y	Y	N	N	N	Y	N	N	Y	N	Primarily targeted towards health professionals	DZ
307	Pediatric Asthma Risk Score	Apple	Y	Y	N	N	N	Y	N	N	Y	N	Primarily targeted towards health professionals	DZ
308	Pediatric Asthma Severity	Apple	Y	N	Y	Y	N	Y	N	N	Y	N	Primarily targeted towards health professionals	DZ
264	Mask	Google Play	N	N	Y	Y	Y	N	N	N	N	N	Not primarily related to asthma	DZ
266	MASK-air	Google Play	N	N	Y	Y	Y	N	N	N	N	N	Not primarily related to asthma	DZ
267	MEDePRO	Google Play	N	N	Y	Y	Y	Y	N	N	N	N	Primarily targeted towards health professionals	DZ
269	Melbourne Pollen Count	Google Play	N	N	Y	Y	Y	N	N	N	N	N	Not primarily related to asthma	DZ
272	MIR SMART ONE	Google Play	N	N	Y	Y	Y	N	N	N	N	N	Not primarily related to asthma	DZ
274	Modified Asthma Predictive Index	Google Play	Y	Y	Y	Y	N	N	N	N	Y	N	Designed for children with asthma	DZ
275	Mon Asthme par Carnet de Sante.org	Google Play	Y	Y	Y	Y	N	N	Y	N	N	N	Not written in English	DZ
281	my mhealth	Google Play	N	Y	Y	Y	N	N	N	N	N	N	Not primarily related to asthma	DZ
283	myAIR	Google Play	N	N	Y	Y	Y	N	N	N	N	N	Not primarily related to asthma	DZ
287	MySpira	Google Play	N	Y	Y	Y	Y	N	N	N	Y	N	Not primarily related to asthma	DZ
320	Pinwheel (Breathing Games)	Apple	N	N	Y	Y	Y	N	N	N	N	N	Not primarily related to asthma	DZ
321	Plume Labs: Air Quality App	Apple	N	N	Y	Y	Y	N	N	N	N	N	Not primarily related to asthma	DZ
292	NIH: Arthritis	Google Play	N	N	Y	Y	Y	N	N	N	N	N	Not primarily related to asthma	DZ
297	NuvoAir Home:Improve your Respiratory Health	Google Play	N	Y	N	N	N	N	N	N	N	N	Not primarily related to asthma	DZ
324	Practice Nurse	Apple	N	N	Y	Y	Y	Y	N	N	N	N	Primarily targeted towards health professionals	DZ
299	Paediatric Emergencies	Google Play	N	N	Y	Y	Y	Y	N	N	N	N	Primarily targeted towards health professionals	DZ
326	PRAM Score-Pediatric Asthma	Apple	Y	N	N	N	Y	Y	N	N	Y	N	Designed for children with asthma	DZ
302	Peak Flow	Google Play	N	N	Y	Y	Y	N	N	N	N	N	Not primarily related to asthma	DZ
303	Peak Flow Calculator	Google Play	N	N	Y	Y	Y	N	N	N	N	N	Not primarily related to asthma	DZ
309	Pediatric Asthma Severity Score	Google Play	Y	N	Y	Y	N	Y	N	N	Y	N	Primarily targeted towards health professionals	DZ
310	Pediatric Asthma Severity Score-Asthma Tracker	Google Play	Y	N	Y	Y	N	Y	N	N	Y	N	Primarily targeted towards health professionals	DZ
332	Puff-O-Tron	Apple	N	N	Y	Y	Y	N	N	N	N	N	Not primarily related to asthma	DZ
311	Pediatric Disease and Treatment	Google Play	N	N	Y	Y	Y	Y	N	N	N	N	Primarily targeted towards health professionals	DZ
312	Pediatric Diseases and Treatment	Google Play	N	N	Y	Y	Y	Y	N	N	N	N	Primarily targeted towards health professionals	DZ
313	Pediatric Pulmonology	Google Play	N	N	Y	Y	Y	Y	N	N	N	N	Primarily targeted towards health professionals	DZ
316	Pet Breath Counter	Google Play	N	N	Y	Y	Y	N	N	N	N	N	Not primarily related to asthma	DZ
317	Physiotherapy	Google Play	N	N	Y	Y	Y	N	N	N	N	N	Not primarily related to asthma	DZ
339	Pulmonology and Allergy	Apple	N	N	Y	Y	Y	Y	N	N	N	N	Not primarily related to asthma	DZ
340	Rafi Tone Int	Apple	Y	Y	N	N	N	N	N	N	Y	N	Designed for children with asthma	DZ
318	Pill Reminder & Medication Tracker-TakeYourPills	Google Play	N	N	Y	Y	Y	N	N	N	N	N	Not primarily related to asthma	DZ
342	Reduce Anxiety (Breathing Apps)	Apple	N	N	Y	Y	Y	N	N	N	N	N	Not primarily related to asthma	DZ
319	Pill Reminder with tablet & Medication Tracker	Google Play	N	N	Y	Y	Y	N	N	N	N	N	Not primarily related to asthma	DZ
344	Respiratory Diseases	Apple	N	N	N	N	Y	Y	N	N	N	N	Not primarily related to asthma	DZ
322	Pneumonia Disease	Google Play	N	N	Y	Y	Y	N	N	N	N	N	Not primarily related to asthma	DZ
323	Pollen Wise-What's in your air, when and where	Google Play	N	N	Y	Y	Y	N	N	N	N	N	Not primarily related to asthma	DZ
325	PRAM Score-Paediatric Asthma	Google Play	Y	N	N	N	Y	Y	N	N	Y	N	Designed for children with asthma	DZ
348	Respirology	Apple	N	N	Y	Y	Y	Y	N	N	N	N	Not targeted to those with asthma	DZ
349	Respirology Case Reports	Apple	N	N	Y	Y	Y	Y	N	N	N	N	Not targeted to those with asthma	DZ
327	Prana Breath: Calm & Meditate	Google Play	N	N	Y	Y	Y	N	N	N	N	N	Not primarily related to asthma	DZ
328	Pranayama Free	Google Play	N	N	Y	Y	Y	N	N	N	N	N	Not primarily related to asthma	DZ
353	River Walk (Breathing Apps)	Apple	N	N	Y	Y	Y	N	N	N	N	N	Not primarily related to asthma	DZ
329	PRISMS	Google Play	N	N	Y	Y	N	Y	N	N	N	N	Primarily targeted towards health professionals	DZ
355	Road Bike (breathing Apps)	Apple	N	N	Y	Y	Y	N	N	N	N	N	Not primarily related to asthma	DZ
356	Road Rally (Breathing VR)	Apple	N	N	Y	Y	Y	N	N	N	N	N	Not primarily related to asthma	DZ
335	Pulmonary Board Review	Google Play	N	N	Y	Y	Y	Y	N	N	N	N	Primarily targeted towards health professionals	DZ
358	Rollercoaster (Breathing Games)	Apple	N	N	Y	Y	Y	N	N	N	N	N	Not primarily related to asthma	DZ
336	Pulmonary Questionnaire	Google Play	N	N	Y	Y	Y	Y	N	N	N	N	Primarily targeted towards health professionals	DZ
337	Pulmonary Screener	Google Play	N	N	Y	Y	Y	Y	N	N	N	N	Primarily targeted towards health professionals	DZ
338	Pulmonary Screener v2	Google Play	N	N	Y	Y	Y	Y	N	N	N	N	Primarily targeted towards health professionals	DZ
341	Rafi Tone Int	Google Play	Y	Y	N	N	N	N	N	N	Y	N	Designed for children with asthma	DZ
343	RESPICON	Google Play	N	N	Y	Y	Y	Y	N	N	N	N	Not primarily related to asthma	DZ
345	Respiratory diseases and respiratory therapy	Google Play	N	N	Y	Y	Y	Y	N	N	N	N	Not targeted to those with asthma	DZ
346	Respiratory System Anatomy	Google Play	N	N	Y	Y	Y	Y	N	N	N	N	Not targeted to those with asthma	DZ
347	Respiratory Therapy Flashcards	Google Play	Y	N	Y	Y	N	Y	N	N	N	N	Primarily targeted towards health professionals	DZ
354	River Walk (Breathing Games)	Google Play	N	N	Y	Y	Y	N	N	N	N	N	Not primarily related to asthma	DZ
357	Rocket (Breathing Games)	Google Play	N	N	Y	Y	Y	N	N	N	N	N	Not primarily related to asthma	DZ
359	Runner (Breathing Games)	Google Play	N	N	Y	Y	Y	N	N	N	N	N	Not primarily related to asthma	DZ
360	RxCOMPLi	Google Play	N	Y	Y	Y	Y	N	N	N	N	N	Not primarily related to asthma	DZ
372	Sensio Air: Allergy Tracker	Apple	N	N	Y	Y	Y	N	N	N	N	N	Not primarily related to asthma	DZ
361	Sai Eye Allergy Asthma Hospital	Google Play	N	Y	Y	Y	Y	N	N	N	N	N	Not primarily related to asthma	DZ
367	SANIQ Heart-Blood Pressure & Pulse	Google Play	N	N	Y	Y	Y	N	N	N	N	N	Not primarily related to asthma	DZ
376	Ski Jump (Breathing VR)	Apple	N	N	Y	Y	Y	N	N	N	N	N	Not primarily related to asthma	DZ
377	Skiing (Breathing Games)	Apple	N	N	Y	Y	Y	N	N	N	N	N	Not primarily related to asthma	DZ
369	Self Cure home remedies for disease and illness	Google Play	N	N	Y	Y	Y	N	N	N	N	N	Not primarily related to asthma	DZ
370	Selikoff Occupational Safety	Google Play	N	N	Y	Y	Y	N	N	N	N	N	Not primarily related to asthma	DZ
382	Smog Report	Apple	N	N	Y	Y	Y	N	N	N	N	N	Not primarily related to asthma	DZ
371	Sensio Air, Pollen & Pollution, allergy tracker	Google Play	N	N	Y	Y	Y	N	N	N	N	N	Not primarily related to asthma	DZ
373	Shen-Acupuncture	Google Play	N	N	Y	Y	Y	N	N	N	N	N	Not primarily related to asthma	DZ
375	Simple Symptom Diary	Google Play	N	N	Y	Y	Y	N	N	N	N	N	Not targeted to those with asthma	DZ
383	Soap Cutting- Satisfying ASMR	Google Play	N	N	Y	Y	Y	N	N	N	N	N	Not primarily related to asthma	DZ
387	Spiromagic	Google Play	N	Y	Y	Y	Y	N	N	N	N	N	Not primarily related to asthma	DZ
388	Spirometry Report	Google Play	N	Y	Y	Y	Y	N	N	N	N	N	Not primarily related to asthma	DZ
389	Steady-Breathing Meditation for Stress & Anxiety	Google Play	N	N	Y	Y	Y	N	N	N	N	N	Not primarily related to asthma	DZ
390	Swimmer (Breathing Games)	Google Play	N	N	Y	Y	Y	N	N	N	N	N	Not primarily related to asthma	DZ
391	Symptomate-Symtom checker	Google Play	N	N	Y	Y	Y	N	N	N	N	N	Not targeted to those with asthma	DZ
393	telemediq	Google Play	N	N	Y	Y	Y	N	N	N	N	N	Not primarily related to asthma	DZ
394	Test your lung health in a simple way	Google Play	N	N	Y	Y	Y	N	N	N	N	N	Not primarily related to asthma	DZ
397	Totaal-Asthma and Allergies	Apple	N	N	Y	Y	Y	N	N	N	N	N	Not primarily related to asthma	DZ
395	The Easy Cure process	Google Play	N	N	Y	Y	Y	N	N	N	N	N	Not primarily related to asthma	DZ
396	Tichron Virtual Pet	Google Play	N	N	Y	Y	Y	N	N	N	N	N	Not primarily related to asthma	DZ
398	TOTAAL-Asthma and Allergies	Google Play	N	N	Y	Y	Y	N	N	N	N	N	Not primarily related to asthma	DZ
401	Universal Breathing-Pranayama	Apple	N	N	Y	Y	Y	N	N	N	N	N	Not primarily related to asthma	DZ
402	Universal Breathing-Pranayama Lite	Apple	N	N	Y	Y	Y	N	N	N	N	N	Not primarily related to asthma	DZ
400	Tummo Breath	Google Play	N	N	Y	Y	Y	N	N	N	N	N	Not primarily related to asthma	DZ
403	Upenyu-Health Tips, Suicide Prevention Calendar	Google Play	N	N	Y	Y	Y	N	N	N	N	N	Not primarily related to asthma	DZ
404	Urticaria	Google Play	N	N	Y	Y	Y	N	N	N	N	N	Not primarily related to asthma	DZ
410	Wash Mnl Pulmonary Medicine Subspecialty Consult	Google Play	N	N	Y	Y	Y	Y	N	N	N	N	Primarily targeted towards health professionals	DZ
408	Walk (Breathing Apps)	Apple	N	N	Y	Y	Y	N	N	N	N	N	Not primarily related to asthma	DZ
411	WheezeMonitor	Google Play	N	N	Y	Y	Y	N	N	N	N	N	Not targeted to those with asthma	DZ
415	Wizdy Pets	Google Play	Y	Y	Y	Y	N	N	N	N	Y	N	Designed for children with asthma	DZ
418	XXIV World Congress of Asthma	Google Play	Y	N	Y	Y	Y	Y	N	N	N	N	Not targeted to those with asthma	DZ
414	Wingsuit Flight (Breathing VR)	Apple	N	N	Y	Y	Y	N	N	N	N	N	Not primarily related to asthma	DZ
420	YouTube	Google Play	N	N	Y	Y	Y	N	N	N	N	N	Not primarily related to asthma	DZ
422	Бронхиальная астма. Симптомы и советы (by OIMal non-English App)	Google Play	N	N	Y	N	Y	Y	Y	N	N	N	Not written in English	DZ
256	Learn Causes of Asthma	Google Play										N	Can't find it anymore	DZ
419	Yoga (Breathing Apps)	Apple	N	N	Y	Y	Y	N	N	N	N	N	Not primarily related to asthma	DZ
368	SAWBO Inhaler	Google Play										N	Can't find it anymore	DZ
421	ZibdyHealth	Apple	N	N	Y	Y	Y	N	N	N	N	N	Not primarily related to asthma	DZ
405	use-inhalers	Google Play										N	Can't find it anymore	DZ

[truncated: 9 more sheets: Combined Excluded Apps, Combined Included Apps Round 1, Combined w Duplicates Removed, Removed Duplicates From combine, Apps in Contention, Apps for 3rd R V, Final Apps for Review, Assigned Apps for Review, Sheet1]
